# Supplementary material for: Atomic models of the Toxoplasma cell invasion machinery
Source: Nat Struct Mol Biol. 2025 Dec 9;33(1):157–70. doi: 10.1038/s41594-025-01728-w (PMC12819142; doi:10.1038/s41594-025-01728-w)
Supplement: Supplementary file 3 — Tab A: Conservation of all identified conoid-associated proteins across apicomplexan parasites. Tab B: M/S analysis of the conoid samples. Tab C: T. gondii strains used in this study. Tab D: Plasmids used in this study. Tab E: Oligonucleotides used as primers in this study. [file 41594_2025_1728_MOESM3_ESM.xlsx]

## Sheet: A | Conservation
Conservation of all identified conoid-associated proteins in apicomplexan parasites
No.	Protein Name	Gene ID	Apicomplexa
			Haemosporida		Piroplasmida		Coccidia				Eugregarinorida
			Haemoproteus	P. falciparum	Babesia bovis	Theileria annulata	Hammondia hammondi	Cryptosporidium parvum	Eimeria tenella	Neospora caninum	Gregarina niphandrodes	Porospora cf. gigantea A
1	CF1	TGME49_222350					+		+	+	+
2	CF2	TGME49_258090					+		+	+
3	CF3	TGME49_255895					+			+
4	CF4	TGME49_246720		+			+			+
5	CF5	TGME49_297180					+		+	+
6	CF6	TGME49_245640					+		+	+
7	CPH1	TGME49_266630	+	+	+	+	+	+	+	+	+	+
8	DCX	TGME49_256030					+		+	+
9	CIP3	TGME49_225020					+		+	+
10	SAS6L	TGME49_301420	+	+	+	+	+	+	+	+	+	+
11	PRP	TGME49_291880		+			+		+	+
12	SPM1a	TGME49_263520	+	+			+		+	+
13	PCR4	TGME49_201220	+	+	+	+	+	+	+	+	+	+
14	PCR5	TGME49_242320	+	+	+	+	+	+	+	+	+	+
15	FRM1	TGME49_206430	+	+	+		+	+	+	+	+	+
16	FLM1	TGME49_271780		+	+	+	+	+	+	+
17	FLM2	TGME49_285990					+	+	+	+
18	AKMT2	TGME49_292170	+	+	+	+	+	+	+	+	+	+
19	Sec23	TGME49_291680	+	+	+		+	+	+	+	+	+
20	Sec24	TGME49_277000	+	+	+		+	+	+	+	+	+
21	CGP	TGME49_240380	+	+	+	+	+	+	+	+
22	PCR10	TGME49_298010					+	+	+	+
23	PCR11	TGME49_209490						+	+	+
24	ICAP16	TGME49_202120	+	+	+		+	+	+	+
25	PCR12	TGME49_219070	+		+	+	+	+	+	+
26	PCR13	TGME49_284620					+		+	+
27	PCR14	TGME49_311880		+	+	+	+	+	+	+
28	MyoL	TGME49_291020		+	+	+	+	+	+	+
29	MLC4	TGME49_294390					+			+
30	PCR15	TGME49_232560					+			+
31	CAM1	TGME49_246930					+		+	+
32	CAM4	TGME49_249240	+	+	+	+	+	+	+	+	+	+
33	TrxL1	TGME49_232410	+	+	+	+	+		+	+	+	+
34	TrxL2	TGME49_225790	+	+	+		+		+	+
35	TLAP2	TGME49_232130	+	+			+		+	+
36	TLAP3 (AC5)	TGME49_235380					+			+
37	TLAP4	TGME49_201760					+			+
38	ICMAP1	TGME49_239300					+		+	+
39	ICMAP2	TGME49_224700					+		+	+
40	ICMAP3	TGME49_500200					+		+	+
41	ICMAP4	TGME49_225340					+			+
42	SPM1a	TGME49_263520	+	+			+		+	+
Full-length T. gondii conoid proteins were used for the initial BLAST search against the predicted protein databases (eupathdb.org/eupathdb/). E-value cut-off, 1e-18. "+" represents conserved hits while blank indicates target proteins are not conserved within the specific species.

## Sheet: B | Mass Spec
Rank #	Gene ID	Protein	Residue #	MW (kDa)	Total Unique Peptide Count
1	TGME49_244470	apical ring protein RNG2	2595	290	134
2	TGME49_311230	basal complex component BCC7	4690	505	118
3	TGME49_252880	hypothetical protein	3168	339	100
5	TGME49_266960	beta tubulin	449	50	92
6	TGME49_239300	intra-conoid microtubule associated protein ICMAP1	1232	139	91
7	TGME49_297745	hypothetical protein	3867	414	91
8	TGME49_234270	hypothetical protein	2214	238	85
9	TGME49_243250	myosin H	1513	170	84
10	TGME49_227000	hypothetical protein	1082	119	82
11	TGME49_269885	rhoptry metalloprotease toxolysin TLN1	1645	182	80
12	TGME49_306060	rhoptry neck protein RON8	2980	329	72
13	TGME49_255190	myosin C	1171	133	70
14	TGME49_267370	kinesin motor domain-containing protein	2395	257	70
15	TGME49_318440	helicase associated domain (ha2) protein	2234	237	70
16	TGME49_225020	CPH1-interacting protein CIP3	1010	114	69
17	TGME49_278870	myosin F	1953	216	69
18	TGME49_258090	CF2	954	106	66
19	TGME49_234250	CPH1-interacting protein CIP1	2276	249	66
20	TGME49_225690	apical cap protein AC7	1816	194	64
21	TGME49_214770	small GTP binding protein rab1a, putative	202	23	63
22	TGME49_224700	intra-conoid microtubule associated protein ICMAP2	1678	183	62
24	TGME49_202550	basal complex component BCC6	2212	233	61
25	TGME49_235470	myosin A	831	93	59
26	TGME49_310670	glycogen phosphorylase GP	913	106	58
27	TGME49_250820	apical cap protein AC2	1156	121	58
28	TGME49_231070	protein kinase	1318	141	54
29	TGME49_263200	hypothetical protein	1082	119	54
30	TGME49_311470	rhoptry neck protein RON5	1702	187	53
31	TGME49_257470	myosin J	2532	274	53
32	TGME49_224540	hypothetical protein	4798	497	52
33	TGME49_208340	hypothetical protein	1285	144	51
34	TGME49_223920	rhoptry neck protein RON3	1958	223	51
35	TGME49_292950	apical cap protein AC10	1979	211	50
36	TGME49_220370	hypothetical protein	1207	134	50
37	TGME49_300100	rhoptry neck protein RON2	1479	166	48
38	TGME49_216670	FUSE-binding protein 2 / KH-type splicing regulatory protein	941	100	47
39	TGME49_272155	hypothetical protein	4618	494	47
40	TGME49_297520	proteophosphoglycan PPG1	1522	163	46
41	TGME49_298010	PCR10	2322	262	46
42	TGME49_286420	elongation factor 1-alpha (EF-1-ALPHA), putative	448	49	45
43	TGME49_266630	conoid protein hub CPH1	582	67	45
44	TGME49_225340	intra-conoid microtubule associated protein ICMAP4	2041	230	45
45	TGME49_269290	nucleoporin NUP503	4668	503	45
46	TGME49_320030	hypothetical protein	752	82	44
47	TGME49_223790	hypothetical protein	1003	110	44
48	TGME49_230340	apical annuli protein AAP4	949	102	44
49	TGME49_253140	hypothetical protein	1519	164	44
50	TGME49_231640	alveolin domain containing intermediate filament IMC1	609	70	43
51	TGME49_226250	DEAD (Asp-Glu-Ala-Asp) box polypeptide DDX3X	734	79	43
52	TGME49_231970	pre-mRNA processing splicing factor PRP8	2538	292	43
53	TGME49_202630	ATP-dependent metallopeptidase HflB subfamily protein	1188	128	42
54	TGME49_295850	apical annuli protein AAP2	3062	331	42
55	TGME49_273760	heat shock protein HSP70	674	73	41
56	TGME49_218720	calcium-dependent protein kinase CDPK6	1477	161	41
57	TGME49_219070	cyclic nucleotide-binding domain-containing protein, PCR12	2720	308	41
58	TGME49_291020	myosin L	2484	278	41
59	TGME49_246720	CF4	502	56	40
60	TGME49_249390	glutamate/leucine/phenylalanine/valine dehydrogenase family protein	1206	136	40
61	TGME49_247050	hypothetical protein	2660	287	40
62	TGME49_221320	acetyl-CoA carboxylase ACC1	2612	288	40
63	TGME49_292020	cysteine repeat modular protein CRMPB	7591	817	40
64	TGME49_274120	hypothetical protein	674	74	39
65	TGME49_295420	hypothetical protein	735	81	39
66	TGME49_286580	inner membrane complex protein IMC17	955	107	39
67	TGME49_258870	cyst wall protein CST7	916	102	39
68	TGME49_244200	2-oxoglutarate dehydrogenase e1 component, mitochondrial precursor, putative	1116	124	39
69	TGME49_310970	hypothetical protein	3415	370	39
70	TGME49_284620	PCR13	2333	254	39
71	TGME49_230940	hypothetical protein	1523	155	38
72	TGME49_202120	PH domain-containing protein ICAP16	1322	147	38
73	TGME49_238050	nuclease and tudor domain-containing protein	941	104	38
74	TGME49_297180	CF5	871	98	37
75	TGME49_262150	kelch protein K13	818	89	37
76	TGME49_272600	K13 complex-associated alpha-ear containing protein KAE	1672	183	37
77	TGME49_222350	CF1	410	48	36
78	TGME49_311720	chaperonin protein BiP	668	73	36
79	TGME49_227800	Eps15-like protein	1280	136	36
80	TGME49_235380	apical cap protein AC5, TLAP3	583	65	35
81	TGME49_255895	CF3	556	63	35
82	TGME49_293540	hypothetical protein	713	79	35
83	TGME49_202220	IMC suture-associated protein ISAP1	1148	122	35
84	TGME49_311880	PCR14	728	81	35
85	TGME49_290950	clathrin heavy chain, putative	1731	195	35
86	TGME49_247550	heat shock protein HSP60	575	61	34
87	TGME49_260540	alveolin domain containing intermediate filament IMC14	733	83	34
88	TGME49_230420	sarco/endoplasmic reticulum Ca2+-ATPase	1093	119	34
89	TGME49_206430	formin FRM1	5009	547	34
90	TGME49_313430	hypothetical protein	5638	594	34
91	TGME49_316400	alpha tubulin TUBA1	453	50	33
92	TGME49_204400	ATPase synthase subunit alpha, putative	577	62	33
93	TGME49_231410	ATP synthase F0 subunit b-like protein	571	65	33
94	TGME49_219630	flavodoxin domain-containing protein	949	104	33
95	TGME49_254880	Alpha-galactosidase	747	82	33
96	TGME49_242320	preconoidal ring protein PCR5	1073	119	33
97	TGME49_240380	conoid gliding protein CGP	4956	545	33
98	TGME49_289050	FIKK kinase, putative	2887	302	33
99	TGME49_313480	apical annuli protein AAP3	1381	152	33
100	TGME49_308860	apical cap protein AC3	654	70	32
101	TGME49_255160	hypothetical protein	1159	117	32
102	TGME49_229640	apical cap protein AC8	1274	136	32
103	TGME49_250840	hypothetical protein	885	100	32
104	TGME49_288400	LETM1 family protein	1096	120	32
105	TGME49_217680	dense granule protein GRA57	2234	246	32
106	TGME49_261950	ATP synthase beta subunit ATP-B	560	60	31
107	TGME49_249900	adenine nucleotide translocator	318	35	31
108	TGME49_268830	ATP synthase subunit delta	536	61	31
109	TGME49_262920	serine protease DegP	972	105	31
110	TGME49_234420	ATPase, AAA family protein	588	67	31
111	TGME49_257300	CPH1-interacting protein CIP2	1152	122	31
112	TGME49_259260	membrane protein FtsH1	1250	137	31
113	TGME49_319900	apical annuli protein AAP5	2425	265	31
114	TGME49_273560	kinesin heavy chain, putative	1641	181	31
115	TGME49_275650	hypothetical protein	877	101	31
116	TGME49_271780	Filamin/ABP280 repeat-containing protein, FLM1	2777	303	31
117	TGME49_288830	NADH dehydrogenase (NDH2-II)	657	72	30
118	TGME49_271880	preconoidal ring protein PCR7	1404	157	30
119	TGME49_270690	dynamin-related protein DRPC	1174	130	30
120	TGME49_228170	dense granule protein GRA44	1491	171	30
121	TGME49_289990	hypothetical protein	753	84	30
122	TGME49_244560	heat shock protein 90, putative	847	97	30
123	TGME49_269460	EF-hand motif containing protein phosphatase EFPP	2066	219	30
124	TGME49_258970	hypothetical protein	3039	327	30
125	TGME49_275690	chaperone protein ClpB3	1022	115	30
126	TGME49_236210	cytochrome b-c1 complex subunit 1	509	57	29
127	TGME49_309120	ribosomal protein RPL4	448	49	29
128	TGME49_229010	rhoptry neck protein RON4	984	107	29
129	TGME49_204130	perforin-like protein PLP1	1161	126	29
131	TGME49_292170	histone lysine methyltransferase, SET, putative	1599	175	29
132	TGME49_272000	hypothetical protein	1550	170	29
133	TGME49_310220	basal complex component BCC10	1396	150	29
134	TGME49_306660	RNA pseudouridine synthase superfamily protein	6535	676	29
135	TGME49_293180	NADP-specific glutamate dehydrogenase	578	64	28
136	TGME49_215590	flavoprotein subunit of succinate dehydrogenase	669	73	28
137	TGME49_294200	glucose-6-phosphate 1-dehydrogenase	560	63	28
138	TGME49_209950	thioredoxin, putative	424	48	28
139	TGME49_304990	guanylate-binding protein, N-terminal domain-containing protein	1281	143	28
140	TGME49_271090	hypothetical protein	1272	140	28
141	TGME49_298610	GYF domain-containing protein	2331	238	28
142	TGME49_238040	protein disulfide-isomerase domain-containing protein	1378	153	28
143	TGME49_223390	activating signal cointegrator 1 complex subunit 3 family 1 ASCC3L1, putative	2207	248	28
144	TGME49_312100	inner membrane complex protein IMC42	1822	199	28
145	TGME49_212300	dense granule protein GRA32	683	76	28
146	TGME49_305340	ATPase MORC	1916	207	28
147	TGME49_202680	cytochrome b-c1 complex subunit 2	563	62	27
148	TGME49_315770	cytochrome p450 superfamily protein	553	63	27
149	TGME49_308090	rhoptry protein ROP5	549	61	27
150	TGME49_288500	malate:quinone oxidoreductase	550	60	27
151	TGME49_207620	pyridine nucleotide-disulfide oxidoreductase domain-containing protein	664	71	27
152	TGME49_253900	parasite porphobilinogen synthase PBGS	658	71	27
153	TGME49_205570	sorting assembly machinery subunit SAM50	644	68	27
154	TGME49_251780	heat shock protein	728	78	27
155	TGME49_290160	sortilin-like receptor SORTL	1033	114	27
156	TGME49_313790	centrosomal protein CEP44, putative	853	90	27
157	TGME49_219710	hypothetical protein	1893	200	27
158	TGME49_254570	hypothetical protein	1972	221	27
159	TGME49_263300	voltage-dependent anion-selective channel protein	290	31	26
160	TGME49_226990	hypothetical protein	676	72	26
161	TGME49_290920	oxidoreductase, 2OG-Fe(II) oxygenase family protein	967	101	26
162	TGME49_239560	myosin E	830	93	26
163	TGME49_231960	dense granule protein GRA28	1904	202	26
164	TGME49_223780	hypothetical protein	1881	208	26
165	TGME49_213040	hypothetical protein	1825	197	26
166	TGME49_295110	rhoptry protein ROP7	575	63	25
167	TGME49_274060	2-oxoglutarate/malate translocase OMT	323	35	25
168	TGME49_209030	actin ACT1	376	42	25
169	TGME49_319920	2-oxo acid dehydrogenases acyltransferase (catalytic domain) domain-containing protein	669	70	25
170	TGME49_208030	microneme protein MIC4	580	63	25
171	TGME49_310440	membrane occupation and recognition nexus protein MORN1	363	41	25
172	TGME49_206590	calcium-dependent protein kinase CDPK2A	786	86	25
173	TGME49_249180	bifunctional dihydrofolate reductase-thymidylate synthase	610	69	25
174	TGME49_225550	phosphatidylserine decarboxylase	427	48	25
175	TGME49_288380	heat shock protein HSP90	708	82	25
176	TGME49_306430	spindle assembly abnormal protein 6	1150	124	25
177	TGME49_200330	basal complex component BCC9	589	67	25
178	TGME49_289690	glyceraldehyde-3-phosphate dehydrogenase GAPDH1	489	53	24
179	TGME49_236040	fructose-1,6-bisphosphate aldolase	433	47	24
180	TGME49_245640	CF6	416	47	24
181	TGME49_227360	ribosomal protein RPL3	389	44	24
182	TGME49_315510	apical polar ring protein APR1	460	52	24
183	TGME49_214880	apical cap protein AC4	931	98	24
184	TGME49_204050	subtilisin SUB1	761	82	24
185	TGME49_213670	hypothetical protein	790	85	24
186	TGME49_236650	DEAD (Asp-Glu-Ala-Asp) box polypeptide 17	550	60	24
187	TGME49_226220	alveolin domain containing intermediate filament IMC9	726	80	24
188	TGME49_313270	hypothetical protein	2799	281	24
189	TGME49_289540	hypothetical protein	937	101	24
190	TGME49_257370	preconoidal region protein PCR2	1116	122	24
191	TGME49_256030	doublecortin domain-containing protein DCX	256	29	23
192	TGME49_278780	hypothetical protein	433	46	23
193	TGME49_319560	microneme protein MIC3	383	41	23
194	TGME49_201780	microneme protein MIC2	769	83	23
195	TGME49_269190	glyceraldehyde-3-phosphate dehydrogenase GAPDH2	995	105	23
196	TGME49_275670	alveolin domain containing intermediate filament IMC15	692	77	23
197	TGME49_290170	protein phosphatase PPKL	931	103	23
198	TGME49_235340	IMC sutures component ISC1	720	77	23
199	TGME49_239400	inner membrane complex protein IMC28	1265	134	23
200	TGME49_222300	hypothetical protein	1476	160	23
201	TGME49_233220	hypothetical protein	1476	160	23
202	TGME49_292920	heat shock protein 75, putative	861	95	23
203	TGME49_288650	dense granule protein GRA12	436	48	22
204	TGME49_255260	apical membrane antigen AMA1	569	63	22
205	TGME49_293190	endonuclease/exonuclease/phosphatase family protein	682	76	22
206	TGME49_230850	transverse sutures component TSC3	476	51	22
207	TGME49_286600	thioredoxin-like associated protein TLAP1	388	43	22
208	TGME49_286590	microtubule associated protein SPM2	357	40	22
209	TGME49_278830	glucose-6-phosphate 1-dehydrogenase	878	98	22
210	TGME49_291680	protein transport protein SEC23, putative	791	88	22
211	TGME49_251850	serine/threonine protein phosphatase PP7	1034	117	22
212	TGME49_219500	hypothetical protein	628	70	22
213	TGME49_286230	hypothetical protein	2622	279	22
214	TGME49_206510	toxolysin TLN4	2340	247	22
215	TGME49_237010	hypothetical protein	645	72	22
216	TGME49_261080	cysteine repeat modular protein CRMPA	3133	346	22
217	TGME49_219320	acid phosphatase GAP50	431	47	21
218	TGME49_301420	SAS6-like protein	263	29	21
219	TGME49_218280	mitochondrial import receptor subunit TOM40	466	51	21
220	TGME49_263520	microtubule associated protein SPM1	351	39	21
221	TGME49_291880	Salivary proline-rich protein (PRP)	783	80	21
222	TGME49_291890	microneme protein MIC1	456	49	21
223	TGME49_222220	alveolin domain containing intermediate filament IMC7	429	47	21
224	TGME49_297810	cytochrome c oxidase subunit ApiCOX30	266	30	21
225	TGME49_263090	14-3-3 protein	323	37	21
226	TGME49_238380	hypothetical protein	880	97	21
228	TGME49_215280	succinate dehydrogenase [ubiquinone] iron-sulfur protein	342	39	21
229	TGME49_313080	hypothetical protein	455	50	21
230	TGME49_280370	hypothetical protein	665	72	21
231	TGME49_224850	polyadenylate-binding protein PABC	768	83	21
232	TGME49_209190	ABC transporter transmembrane region domain-containing protein	798	86	21
233	TGME49_231840	preconoidal region protein PCR3	946	103	21
234	TGME49_222020	phosphoglycerate kinase PGKII	593	63	21
235	TGME49_240600	chaperonin cpn60, putative	667	72	21
236	TGME49_299190	B-box zinc finger domain-containing protein	750	81	21
237	TGME49_205470	translation elongation factor 2 family protein, putative	952	107	21
238	TGME49_280380	poly(ADP-ribose) glycohydrolase	553	62	21
239	TGME49_313970	Phytanoyl-CoA dioxygenase (PhyH) superfamily protein	892	96	21
240	TGME49_249320	flavodoxin domain-containing protein	1027	113	21
241	TGME49_313900	non-specific serine/threonine protein kinase	3401	381	21
242	TGME49_266080	apical cap protein AC11	728	81	20
243	TGME49_212260	zinc finger protein ZFP2	351	38	20
244	TGME49_208560	carrier superfamily protein	670	72	20
245	TGME49_210790	dihydroorotate dehydrogenase reveal, putative	592	65	20
246	TGME49_265330	cell-cycle-associated protein kinase GSK, putative	394	44	20
247	TGME49_224530	alveolin domain containing intermediate filament IMC5	584	63	20
248	TGME49_206610	pyruvate dehydrogenase complex subunit PDH-E2	929	97	20
249	TGME49_209200	hypothetical protein	753	82	20
250	TGME49_250770	eukaryotic initiation factor-4A, putative	412	47	20
251	TGME49_289580	strictosidine synthase subfamily protein	456	49	20
252	TGME49_288360	tryptophanyl-tRNA synthetase (TrpRS2)	689	77	20
253	TGME49_247195	rhoptry discharge factor RDF2	2924	320	20
254	TGME49_319710	kinesin motor domain-containing protein	1316	144	20
255	TGME49_311030	hypothetical protein	3738	403	20
256	TGME49_262670	ribosomal protein RPL18A	183	21	19
257	TGME49_217890	peroxiredoxin PRX1	196	22	19
258	TGME49_264040	cytochrome c oxidase subunit ApiCOX25	220	25	19
259	TGME49_320220	ubiquinol cytochrome c oxidoreductase, putative	487	55	19
260	TGME49_227810	rhoptry kinase family protein ROP11 (incomplete catalytic triad)	525	58	19
261	TGME49_246940	gliding-associated protein GAP80	393	44	19
262	TGME49_313390	ribosomal protein RPL6	282	31	19
263	TGME49_313380	IMC localizing protein ILP1	274	32	19
264	TGME49_320050	ribosomal protein RPL5	310	35	19
265	TGME49_291960	rhoptry kinase family protein ROP40 (incomplete catalytic triad)	525	58	19
266	TGME49_232710	ribosomal protein RPS3A	259	29	19
267	TGME49_312150	hypothetical protein	567	61	19
268	TGME49_239610	hypothetical protein	612	66	19
269	TGME49_209490	PCR11	505	57	19
270	TGME49_239820	D-3-phosphoglycerate dehydrogenase	604	65	19
271	TGME49_243960	nuclear transport factor 2 (ntf2) domain-containing protein	797	84	19
272	TGME49_293570	translocation protein sec62, putative	390	45	19
273	TGME49_249990	dense granule protein GRA70	838	93	19
274	TGME49_221940	AP-2 complex subunit alpha	1348	148	19
275	TGME49_242790	apical annuli protein AAP1	1761	201	19
276	TGME49_232560	PCR15	1822	200	19
277	TGME49_295650	hypothetical protein	683	75	19
278	TGME49_201220	preconoidal ring protein PCR4	603	68	19
279	TGME49_212130	phospholipase, patatin family protein	994	110	19
280	TGME49_269180	MIF4G domain-containing protein	2668	273	19
281	TGME49_203780	hypothetical protein	1475	145	19
282	TGME49_269920	phosphatidylserine decarboxylase	968	108	19
283	TGME49_276130	cathepsin CPC2	753	83	19
284	TGME49_215710	hypothetical protein	810	89	19
285	TGME49_231630	alveolin domain containing intermediate filament IMC4	452	50	18
286	TGME49_233460	SAG-related sequence SRS29B	336	35	18
287	TGME49_246540	cytochrome c1, heme protein	398	46	18
288	TGME49_315780	myosin regulatory light chain, putative	206	23	18
289	TGME49_272520	transverse sutures component TSC4	401	44	18
290	TGME49_230210	alveolin domain containing intermediate filament IMC10	560	61	18
291	TGME49_215430	hypothetical protein	244	28	18
292	TGME49_268890	citrate synthase I	560	60	18
293	TGME49_310750	emp24/gp25L/p24 family protein	601	65	18
294	TGME49_228770	hypothetical protein	542	59	18
295	TGME49_259010	vacuolar ATP synthase subunit d, putative	396	45	18
296	TGME49_248810	nuclear factor NF7	497	54	18
297	TGME49_220100	phosphoribosylpyrophosphate synthetase	557	61	18
298	TGME49_232350	lactate dehydrogenase LDH1	329	36	18
299	TGME49_253600	preconoidal ring protein PCR6	924	97	18
300	TGME49_258950	lectin family protein	646	70	18
301	TGME49_283860	leucine rich repeat-containing protein	644	72	18
302	TGME49_232050	DnaJ domain-containing protein	869	96	18
303	TGME49_211690	AAA family protein	1538	167	18
304	TGME49_314265	hypothetical protein	864	92	18
305	TGME49_232830	V-type proton ATPase subunit a1	909	101	18
306	TGME49_213388	hypothetical protein	1342	146	18
307	TGME49_225850	peptidase, M28 family protein	1555	168	18
308	TGME49_293730	palmitoyltransferase DHHC14	971	107	18
309	TGME49_278990	phosphate transporter MPT	479	53	17
310	TGME49_305160	histone H2Ba	116	13	17
311	TGME49_246930	calmodulin CAM1	179	19	17
312	TGME49_295125	rhoptry protein ROP4	382	42	17
313	TGME49_209260	cytochrome c oxidase subunit COX5b	310	35	17
314	TGME49_306030	glutathione S-transferase 2	333	38	17
315	TGME49_215470	ribosomal protein RPL10A	217	25	17
316	TGME49_246550	aspartyl protease ASP3	643	69	17
317	TGME49_234380	hypothetical protein	347	39	17
318	TGME49_263320	hypothetical protein	403	42	17
319	TGME49_305980	pyruvate dehydrogenase complex subunit PDH-E3I	638	67	17
320	TGME49_274160	preconoidal ring protein PCR1	525	59	17
321	TGME49_261570	ribosomal protein RPL7A	276	31	17
322	TGME49_250710	microneme protein MIC10	198	23	17
323	TGME49_223750	hypothetical protein	681	78	17
324	TGME49_222210	SPFH domain / Band 7 family protein	440	47	17
325	TGME49_307020	hypothetical protein	272	31	17
326	TGME49_248740	hypothetical protein	1241	135	17
327	TGME49_258860	hypothetical protein	976	105	17
328	TGME49_314970	root hair defective 3 gtp-binding protein (rhd3) protein	893	98	17
329	TGME49_291930	RNA recognition motif-containing protein	705	73	17
330	TGME49_209150	non-proton pumping type-II NADH dehydrogenase I	618	67	17
331	TGME49_208842	DEAD/DEAH box helicase domain-containing protein	1844	203	17
332	TGME49_266640	acetyl-CoA synthetase ACS	714	80	17
333	TGME49_206470	pyruvate dehydrogenase complex subunit PDH-E3II	519	55	17
334	TGME49_225125	pre-rRNA processing protein	2865	310	17
335	TGME49_263070	CMGC kinase, CK2 family	539	60	17
336	TGME49_273460	eukaryotic translation initiation factor 3 subunit 6 interacting protein	639	75	17
337	TGME49_313370	hypothetical protein	1687	175	17
338	TGME49_300020	ATP-dependent metallopeptidase HflB subfamily protein	1021	110	17
339	TGME49_247450	hypothetical protein	2303	246	17
340	TGME49_321640	cell division protein CDC48AP	1044	113	17
341	TGME49_285810	MYND finger domain-containing protein	1189	134	17
342	TGME49_226730	aconitate hydratase ACN/IRP	1055	115	17
343	TGME49_264660	SAG-related sequence SRS44	2451	262	17
344	TGME49_304640	hypothetical protein	1167	126	17
345	TGME49_314410	aquarius, putative	2250	251	17
346	TGME49_232410	thioredoxin-like protein 1	220	25	16
347	TGME49_232940	heat shock protein HSP20	185	20	16
348	TGME49_223940	GAP45	245	27	16
349	TGME49_262620	RNA recognition motif-containing protein	293	32	16
350	TGME49_232130	thioredoxin-like associated protein TLAP2	446	48	16
351	TGME49_283510	IMC-associated protein IAP1	315	35	16
352	TGME49_284540	ATP synthase subunit O	252	28	16
353	TGME49_208790	MC family transporter, putative	310	34	16
354	TGME49_239100	ribosomal protein RPS7	196	23	16
355	TGME49_242330	ribosomal protein RPS5	192	22	16
356	TGME49_213610	hypothetical protein	1015	111	16
357	TGME49_266760	isocitrate dehydrogenase	594	66	16
358	TGME49_278450	hypothetical protein	465	51	16
359	TGME49_320210	WD domain, G-beta repeat domain containing protein	515	56	16
360	TGME49_270240	MAG1	452	49	16
361	TGME49_223040	hypothetical protein	239	27	16
362	TGME49_218840	mutS domain protein	2163	234	16
363	TGME49_232780	basal complex component BCC1	713	78	16
364	TGME49_243930	GPI-anchored micronemal antigen GAMA	943	101	16
365	TGME49_276890	hypothetical protein	1174	130	16
366	TGME49_258390	DnaJ protein, putative	397	45	16
367	TGME49_305850	RNA recognition motif-containing protein	372	39	16
368	TGME49_204480	thioredoxin domain-containing protein	659	72	16
369	TGME49_238950	stearoyl-CoA desaturase	1042	117	16
370	TGME49_240870	beta adaptin protein, putative	924	102	16
371	TGME49_212880	centrosomal protein CEP250	6668	762	16
372	TGME49_230350	rhoptry neck protein RON11	1254	139	16
373	TGME49_263750	hypothetical protein	1159	127	16
374	TGME49_280660	HECT-domain (ubiquitin-transferase) domain-containing protein	17226	1855	16
375	TGME49_243730	rhoptry protein ROP9	353	38	16
376	TGME49_273870	SWI2/SNF2 ISWI-like (AT hook)	1556	175	16
377	TGME49_312630	glideosome-associated connector GAC	2639	286	16
378	TGME49_263540	hypothetical protein	1086	118	16
379	TGME49_285210	centrosomal protein CEP120, putative	1261	138	16
380	TGME49_233100	SPFH domain / Band 7 family protein	290	32	15
381	TGME49_243950	prohibitin, putative	271	30	15
382	TGME49_231910	ATP synthase F1 gamma subunit	314	35	15
383	TGME49_248880	GTPase RAB7	432	48	15
384	TGME49_258060	myosin heavy chain, putative	208	23	15
385	TGME49_288720	ribosomal protein RPL10	221	25	15
386	TGME49_217510	inner membrane complex protein IMC19	380	42	15
387	TGME49_200250	microneme protein MIC17A	351	39	15
388	TGME49_233010	mitogen-activated protein kinase ERK7	678	73	15
389	TGME49_248700	alveolin domain containing intermediate filament IMC12	277	30	15
390	TGME49_244110	nucleosome assembly protein (nap) protein	433	49	15
391	TGME49_309600	dense granule protein GRA71	960	107	15
392	TGME49_210690	ribosomal protein RPS6	256	29	15
393	TGME49_260630	DnaJ family Sec63 protein	675	77	15
394	TGME49_262380	elongation factor Tu, putative	552	60	15
395	TGME49_267620	IMC sutures component ISC6	508	58	15
396	TGME49_277000	transport protein Sec24, putative	1019	108	15
397	TGME49_312110	apicoplast-associated thioredoxin family protein Atrx1	790	87	15
398	TGME49_226290	hypothetical protein	333	38	15
399	TGME49_245490	microneme protein MIC8	684	75	15
400	TGME49_256840	hypothetical protein	764	83	15
401	TGME49_306400	hypothetical protein	1393	151	15
402	TGME49_201680	eukaryotic initiation factor-3 subunit 10, putative	1033	119	15
403	TGME49_301120	acetyl-CoA acetyltransferase	413	44	15
404	TGME49_317720	eukaryotic translation initiation factor 3 subunit 7, putative	609	69	15
405	TGME49_293510	poly(ADP-ribose) polymerase and DNA-Ligase Zn-finger region domain-containing protein	392	44	15
406	TGME49_267330	fumarate hydratase	776	84	15
407	TGME49_304710	eukaryotic peptide chain release factor, putative	814	90	15
408	TGME49_240510	nucleoporin NUP134	1239	135	15
409	TGME49_262933	hypothetical protein	666	72	15
410	TGME49_205740	ER membrane protein complex subunit 1, putative	1306	141	15
411	TGME49_312420	dense granule protein GRA38	1086	118	15
412	TGME49_245470	mitotic checkpoint protein, BUB3 family protein	332	37	15
413	TGME49_285990	Filamin/ABP280 repeat-containing protein, FLM2	1192	131	15
414	TGME49_258770	polypeptide n-acetylgalactosaminyltransferase 12, putative	692	79	15
415	TGME49_269690	dense granule protein GRA29	865	94	15
416	TGME49_293550	hypothetical protein	882	100	15
417	TGME49_300260	threonyl-tRNA synthetase family protein	844	96	15
418	TGME49_230410	peroxiredoxin PRX3	283	31	14
419	TGME49_230160	hypothetical protein	142	16	14
420	TGME49_218410	ribosomal protein RPP0	314	34	14
421	TGME49_229920	cytochrome c oxidase subunit ApiCOX35	307	35	14
422	TGME49_248390	ribosomal protein RPL26	141	16	14
423	TGME49_238010	ribosomal protein RPL23A	167	19	14
424	TGME49_216000	alveolin domain containing intermediate filament IMC3	538	58	14
425	TGME49_245680	ribosomal protein RPL21	157	18	14
426	TGME49_321500	RNA recognition motif-containing protein	475	51	14
427	TGME49_217740	3-ketoacyl-(acyl-carrier-protein) reductase	376	39	14
428	TGME49_220270	alveolin domain containing intermediate filament IMC6	444	49	14
429	TGME49_249250	ribosomal protein RPL35A	112	13	14
430	TGME49_220930	IMC sutures component ISC3	687	74	14
431	TGME49_278720	hypothetical protein	655	72	14
432	TGME49_262730	rhoptry protein ROP16	707	76	14
433	TGME49_270320	protein phosphatase PPM3C	538	59	14
434	TGME49_264440	signal recognition particle receptor beta subunit protein	347	37	14
435	TGME49_213910	hypothetical protein	403	44	14
436	TGME49_224900	adenylate kinase, putative	257	29	14
437	TGME49_246580	hypothetical protein	383	43	14
438	TGME49_271888	3-ketoacyl-CoA reductase, putative	342	38	14
439	TGME49_321680	hypothetical protein	372	41	14
440	TGME49_211260	rhoptry kinase family protein ROP26 (incomplete catalytic triad)	435	48	14
441	TGME49_313010	DEAD (Asp-Glu-Ala-Asp) box polypeptide DDX6	475	53	14
442	TGME49_270510	asparaginyl-tRNA synthetase (NOB+tRNA synthase)	676	75	14
443	TGME49_286720	heat shock protein HSP28	276	31	14
444	TGME49_315210	rhoptry protein, putative	1010	116	14
445	TGME49_228630	hypothetical protein	328	35	14
446	TGME49_279390	proliferation-associated protein 2G4, putative	462	50	14
447	TGME49_240640	casein kinase I	324	38	14
448	TGME49_247470	nucleolar protein, putative	536	60	14
449	TGME49_309760	dense granule protein GRA55	315	35	14
450	TGME49_230960	splicing factor 3b, subunit 3, putative	1233	136	14
451	TGME49_239490	2-oxoisovalerate dehydrogenase subunit alpha	571	64	14
452	TGME49_255420	inner membrane complex protein IMC39	278	30	14
453	TGME49_315280	hypothetical protein	1081	118	14
454	TGME49_229630	eIF2 kinase IF2K-A (incomplete catalytic triad)	5072	542	14
455	TGME49_210370	rhoptry protein ROP54	479	52	14
456	TGME49_269000	ABC transporter family protein	1130	121	14
457	TGME49_291140	CCR4-Not complex component, Not1 protein	2562	266	14
458	TGME49_263730	FAD-dependent glycerol-3-phosphate dehydrogenase	653	72	14
459	TGME49_268370	non-specific serine/threonine protein kinase	8430	905	14
460	TGME49_273090	cell division protein CDC48CY	811	89	14
461	TGME49_280560	selenide, water dikinase	1298	138	14
462	TGME49_285140	hypothetical protein	5210	562	14
463	TGME49_205040	PGAP1 family protein	2110	228	14
464	TGME49_236140	hypothetical protein	1057	111	14
465	TGME49_276900	hypothetical protein	835	90	14
466	TGME49_215100	PP-loop family protein	2415	261	14
467	TGME49_297120	hypothetical protein	760	84	14
470	TGME49_267400	ribosomal protein RPL32	134	16	13
471	TGME49_215785	rhoptry protein ROP2A	433	49	13
472	TGME49_279100	mitochondrial association factor 1a	435	48	13
473	TGME49_258580	rhoptry protein ROP17	608	69	13
474	TGME49_299050	ribosomal protein RPL17	195	22	13
475	TGME49_222910	phosphoglycerate mutase PGM3	514	56	13
476	TGME49_305520	ribosomal protein RPS2	269	29	13
477	TGME49_306190	hypothetical protein	469	49	13
478	TGME49_268200	RNA recognition motif-containing protein	648	66	13
479	TGME49_293390	cytochrome C-type heme lyase, putative	399	43	13
480	TGME49_282055	protein phosphatase PP2C-hn	479	52	13
481	TGME49_290200	NAD/NADP octopine/nopaline dehydrogenase, alpha-helical domain-containing protein	435	48	13
482	TGME49_269980	preprotein translocase Sec61, putative	473	52	13
483	TGME49_239740	dense granule protein GRA14	408	45	13
484	TGME49_261780	microneme protein MIC7	340	36	13
485	TGME49_214210	rRNA pseudouridine synthase	505	57	13
486	TGME49_248320	carrier superfamily protein	358	39	13
487	TGME49_310070	apical annuli methyltransferase AAMT	224	25	13
488	TGME49_216080	apical complex lysine methyltransferase	709	79	13
489	TGME49_202200	hypothetical protein	793	87	13
490	TGME49_229140	MaoC family domain-containing protein	324	36	13
491	TGME49_252360	rhoptry kinase family protein ROP24 (incomplete catalytic triad)	535	61	13
492	TGME49_311430	fibrillarin	304	32	13
493	TGME49_315220	rhoptry protein ROP14	1061	122	13
494	TGME49_273520	PCI domain-containing protein	601	67	13
495	TGME49_313400	DnaJ domain-containing protein	293	32	13
496	TGME49_239890	SCP family extracellular subfamily protein	246	27	13
497	TGME49_205380	fructose-1,6-bisphosphatase 1	388	42	13
498	TGME49_253750	PLU-1 family protein	8088	857	13
499	TGME49_231440	LsmAD domain-containing protein	1524	148	13
500	TGME49_258826	hypothetical protein	1014	112	13
501	TGME49_277710	hypothetical protein	703	79	13
502	TGME49_236970	SWI2/SNF2-containing PHD finger protein	2556	278	13
503	TGME49_245670	pyruvate dehydrogenase complex subunit PDH-E1Alpha	635	67	13
504	TGME49_294620	eukaryotic initiation factor-3, subunit 8, putative	971	109	13
505	TGME49_214750	hypothetical protein	1108	120	13
506	TGME49_204340	dense granule protein GRA54	877	97	13
507	TGME49_290620	centrosomal protein CEP250L1	2662	296	13
508	TGME49_203980	hypothetical protein	1919	201	13
509	TGME49_214840	AP2 domain transcription factor AP2X-7	1869	184	13
510	TGME49_221870	hypothetical protein	1373	144	13
511	TGME49_265250	RNA recognition motif-containing protein	1564	160	13
512	TGME49_313410	proteasome 26S regulatory subunit	1091	118	13
513	TGME49_239260	histone H4	103	11	12
514	TGME49_201760	thioredoxin-like associated protein TLAP4	336	37	12
515	TGME49_292130	ribosomal protein RPL13A	286	33	12
516	TGME49_263050	ribosomal protein RPL13	355	40	12
517	TGME49_290030	hypothetical protein	229	27	12
518	TGME49_314080	hypothetical protein	179	21	12
519	TGME49_297070	carbonic anhydrase-related protein CARP	519	58	12
520	TGME49_263700	ribosomal protein RPS14	156	16	12
521	TGME49_316140	hypothetical protein	263	28	12
522	TGME49_319510	hypothetical protein	284	30	12
523	TGME49_248340	GTP-binding nuclear protein ran/tc4	229	26	12
524	TGME49_309752	succinate-Coenzyme A ligase, beta subunit, putative	498	53	12
525	TGME49_204530	microneme protein MIC11	204	22	12
526	TGME49_219550	dihydrolipoyllysine-residue succinyltransferase component of oxoglutarate dehydrogenase	470	50	12
527	TGME49_232440	Brf1p family coiled coil protein	468	54	12
528	TGME49_280730	cytosolic fe-s cluster assembling factor nbp35, putative	415	43	12
529	TGME49_293350	mitochondrial carrier superfamily protein	611	66	12
530	TGME49_226970	ribosomal protein RPS11	161	19	12
531	TGME49_233890	hypothetical protein	683	74	12
532	TGME49_310700	serine/threonine phosphatase PP1	306	35	12
533	TGME49_280610	signal recognition particle receptor alpha subunit	556	61	12
534	TGME49_290670	leucyl aminopeptidase LAP	781	83	12
535	TGME49_205510	nucleolar protein 5, putative	490	54	12
536	TGME49_255980	hypothetical protein	670	75	12
537	TGME49_216860	DEAD (Asp-Glu-Ala-Asp) box polypeptide DDX39	434	49	12
538	TGME49_222400	hypothetical protein	627	68	12
539	TGME49_231130	hypothetical protein	711	77	12
540	TGME49_256980	glycerol-3-phosphate-acyltransferase	1002	110	12
541	TGME49_289380	dense granule protein GRA39	921	100	12
542	TGME49_302050	elongation factor tu, apicoplast, putative	401	44	12
543	TGME49_318430	malate dehydrogenase MDH	511	55	12
544	TGME49_320100	RNA recognition motif-containing protein	1216	129	12
545	TGME49_235930	domain K- type RNA binding proteins family protein	570	64	12
546	TGME49_242070	cAMP-dependent protein kinase regulatory subunit 1	385	43	12
547	TGME49_289680	Ras-related protein Rab11A	219	25	12
548	TGME49_216510	thioredoxin, putative	711	79	12
549	TGME49_221390	hypothetical protein	875	96	12
550	TGME49_213310	hypothetical protein	1603	170	12
551	TGME49_266435	hypothetical protein	4519	508	12
552	TGME49_226580	hypothetical protein	380	43	12
553	TGME49_231480	GCN1, putative	3416	363	12
554	TGME49_291650	hypothetical protein	437	50	12
555	TGME49_213010	hypothetical protein	1036	115	12
556	TGME49_281640	hypothetical protein	948	100	12
557	TGME49_251500	eukaryotic initiation factor-3, subunit 3, putative	600	66	12
558	TGME49_292975	hypothetical protein	2746	296	12
559	TGME49_227450	hydrolase, NUDIX family protein	2063	217	12
560	TGME49_270150	hypothetical protein	1841	198	12
561	TGME49_286620	S1 RNA binding domain-containing protein	1523	168	12
562	TGME49_261240	histone H3	136	15	11
563	TGME49_306670	cytochrome c oxidase subunit ApiCOX26	220	26	11
564	TGME49_203310	dense granule protein GRA7	236	26	11
565	TGME49_260820	IMC sub-compartment protein ISP1	176	19	11
566	TGME49_262690	ribosomal protein RPL27	146	17	11
567	TGME49_225790	thioredoxin-like protein 2	189	22	11
568	TGME49_290660	RNA recognition motif-containing protein	446	48	11
569	TGME49_312090	ribosomal protein RPL23	139	15	11
570	TGME49_207440	ribosomal protein RPS4	312	36	11
571	TGME49_205250	rhoptry protein ROP18	554	63	11
572	TGME49_267060	ribosomal protein RPL14	157	18	11
573	TGME49_232300	ribosomal protein RPS3	255	29	11
574	TGME49_205580	nuclear factor NF4	497	51	11
575	TGME49_236070	pyrroline-5-carboxylate reductase	337	36	11
576	TGME49_295360	inner membrane complex protein IMC18	268	30	11
577	TGME49_236540	RNA recognition motif-containing protein	513	53	11
579	TGME49_269330	hypothetical protein	254	28	11
580	TGME49_320480	Rab11b	226	25	11
581	TGME49_272290	pyruvate dehydrogenase complex subunit PD-HE1Beta	470	50	11
582	TGME49_297880	dense granule protein GRA23	219	24	11
583	TGME49_299110	cleft lip and palate transmembrane protein 1 (clptm1) protein	619	71	11
584	TGME49_218820	alba 2	148	15	11
585	TGME49_203630	ribosomal protein RPL44	105	12	11
586	TGME49_313140	isocitrate dehydrogenase	621	68	11
587	TGME49_243200	inner membrane complex protein IMC29	1258	133	11
588	TGME49_208370	dense granule protein GRA46	1124	125	11
589	TGME49_231140	ribosomal protein RPS25	161	19	11
590	TGME49_232280	hypothetical protein	275	30	11
591	TGME49_246590	hypothetical protein	447	49	11
592	TGME49_267090	hypothetical protein	561	60	11
593	TGME49_233450	SAG-related sequence SRS29A	420	44	11
594	TGME49_256090	glycerophosphodiester phosphodiesterase family protein	367	42	11
595	TGME49_286080	elongation factor 2 family protein	1008	113	11
596	TGME49_229360	transaldolase	550	61	11
597	TGME49_230920	AP-2 complex subunit mu	619	66	11
598	TGME49_253370	rhoptry neck protein RON4L1	1981	217	11
599	TGME49_272640	eukaryotic initiation factor-2B, epsilon subunit, putative	858	93	11
600	TGME49_311240	DnaJ family chaperone J1	426	47	11
601	TGME49_253440	cell-cycle-associated protein kinase SRPK, putative	1763	187	11
602	TGME49_254690	serine hydrolase ASH2	497	54	11
603	TGME49_294560	rhoptry kinase family protein ROP37 (incomplete catalytic triad)	776	84	11
604	TGME49_302000	chaperone clp, putative	754	89	11
605	TGME49_226870	tubulin gamma chain	461	52	11
606	TGME49_264610	RNA recognition motif-containing protein	430	45	11
607	TGME49_207720	hypothetical protein	1628	177	11
608	TGME49_244350	DnaJ domain-containing protein	442	50	11
609	TGME49_263180	myosin D	822	91	11
610	TGME49_314750	hypothetical protein	469	50	11
611	TGME49_213900	regulator of chromosome condensation RCC1	1155	123	11
612	TGME49_221660	DEAD/DEAH box helicase domain-containing protein	1850	202	11
613	TGME49_203240	hypothetical protein	739	80	11
614	TGME49_203370	hypothetical protein	774	81	11
615	TGME49_242020	mannosyl-oligosaccharide glucosidase	1384	152	11
616	TGME49_254940	MIF4G domain-containing protein	3822	392	11
617	TGME49_263580	bromodomain-containing protein BDP1	714	77	11
618	TGME49_264430	hypothetical protein	2866	285	11
619	TGME49_274000	centrin-binding protein SFI1	3903	438	11
620	TGME49_298020	DEAD-family helicase	1158	131	11
621	TGME49_306350	variable surface lipoprotein	876	90	11
622	TGME49_204350	hypothetical protein	1352	148	11
623	TGME49_232180	UBA/TS-N domain-containing protein	1874	208	11
624	TGME49_265310	heat shock protein 40, putative	336	37	11
625	TGME49_318460	P-type ATPase of unknown pump specificity (type V) protein	1484	163	11
626	TGME49_233520	ATP-dependent RNA helicase	801	89	11
627	TGME49_259200	Na+/H+ exchanger NHE1	2288	248	11
628	TGME49_305050	essential light chain ELC2	133	15	10
629	TGME49_288750	cytochrome b-c1 complex subunit 7, putative	234	27	10
630	TGME49_209910	histone H2Bv	123	14	10
631	TGME49_204020	ribosomal protein RPL8	260	28	10
632	TGME49_252630	hypothetical protein	136	15	10
633	TGME49_229250	ribosomal protein RPL28	129	15	10
634	TGME49_201800	ATP synthase-associated protein	267	29	10
635	TGME49_314810	ribosomal protein RPL7	258	30	10
636	TGME49_260440	nuclear factor NF3	311	34	10
637	TGME49_250340	centrin 2	170	19	10
638	TGME49_248480	ribosomal protein RPS9	188	22	10
639	TGME49_263040	ribosomal protein RPS16	211	24	10
640	TGME49_244320	ribosomal protein RPL24	291	33	10
641	TGME49_240860	acyl-glycerol-3-phosphate acyltransferase AGPAT	281	32	10
642	TGME49_221170	CAAX metallo endopeptidase	432	49	10
643	TGME49_312270	rhoptry protein ROP13	400	45	10
644	TGME49_243690	hypothetical protein	410	45	10
645	TGME49_249270	protein disulfide isomerase-related protein (provisional), putative	547	60	10
646	TGME49_310490	ribosomal protein RPL27A	147	16	10
647	TGME49_278740	diaminopimelate decarboxylase	686	76	10
648	TGME49_258470	inner membrane complex protein IMC24	284	32	10
649	TGME49_297160	hypothetical protein	564	60	10
650	TGME49_223050	ribosomal protein RPS20	233	26	10
651	TGME49_225150	hypothetical protein	691	77	10
652	TGME49_233030	gliding-associated protein GAP70	353	43	10
653	TGME49_275860	dense granule protein GRA12B	383	43	10
654	TGME49_281650	hypothetical protein	655	71	10
655	TGME49_259115	ABC1 family protein	1640	176	10
656	TGME49_218590	protein phosphatase PPM8	900	98	10
657	TGME49_287180	DNA polymerase V, putative	2178	239	10
658	TGME49_287270	peripheral plastid protein 1	704	75	10
659	TGME49_231350	glucosamine-fructose-6-phosphate aminotransferase	898	97	10
660	TGME49_258640	adenylate kinase superfamily protein	569	61	10
661	TGME49_259640	nucleoporin NUP302	2894	302	10
662	TGME49_287220	hypothetical protein	585	63	10
663	TGME49_216660	hypothetical protein	461	49	10
664	TGME49_242460	mitochondrial carrier superfamily protein	486	51	10
665	TGME49_251930	enoyl-acyl carrier reductase ENR	417	44	10
666	TGME49_222860	eukaryotic translation initiation factor, putative	756	88	10
667	TGME49_263740	ABC transporter transmembrane region domain-containing protein	1005	106	10
668	TGME49_267430	DnaJ domain-containing protein	425	49	10
669	TGME49_270800	GAF domain-containing protein	783	84	10
670	TGME49_297470	myosin light chain 2, putative	367	41	10
671	TGME49_204160	GYF domain-containing protein	1821	190	10
672	TGME49_205010	U2 small nuclear ribonucleoprotein family protein, putative	1386	151	10
673	TGME49_214600	hypothetical protein	4063	434	10
674	TGME49_216620	EF hand domain-containing protein	3700	412	10
675	TGME49_279420	hypothetical protein	1329	145	10
676	TGME49_289360	hypothetical protein	351	39	10
677	TGME49_206670	hypothetical protein	2071	218	10
678	TGME49_234360	DNA topoisomerase I, putative	890	100	10
679	TGME49_243920	DNA replication licensing factor MCM5, putative	794	88	10
680	TGME49_278975	metacaspase MCA2	1344	145	10
681	TGME49_286920	SWIRM domain-containing protein	780	84	10
682	TGME49_288710	hypothetical protein	661	71	10
683	TGME49_209210	hypothetical protein	1484	166	10
684	TGME49_224610	GYF domain-containing protein	1382	151	10
685	TGME49_244310	GTP-binding protein	367	41	10
686	TGME49_291590	hypothetical protein	1059	115	10
687	TGME49_232150	inner membrane complex protein IMC32	976	108	10
688	TGME49_244460	hypothetical protein	1239	127	10
689	TGME49_246982	hypothetical protein	1042	114	10
690	TGME49_254490	Sel1 repeat-containing protein	1519	162	10
691	TGME49_299070	pyruvate kinase PyKII	987	107	10
692	TGME49_310130	Spc97 / Spc98 family protein	1427	156	10
693	TGME49_258410	photosensitized INA-labeled protein PHIL1	165	19	9
694	TGME49_257680	myosin light chain MLC1	213	24	9
695	TGME49_260180	hypothetical protein	157	18	9
696	TGME49_260500	COPI associated protein, putative	270	30	9
697	TGME49_239760	ribosomal protein RPL22	133	15	9
698	TGME49_318160	MSP (Major sperm protein) domain-containing protein	239	26	9
699	TGME49_245460	ribosomal protein RPS8	205	24	9
700	TGME49_227280	dense granule protein GRA3	220	24	9
701	TGME49_306650	hypothetical protein	286	32	9
702	TGME49_262050	rhoptry kinase family protein ROP39	588	65	9
703	TGME49_300000	ribosomal protein RPL18	187	21	9
704	TGME49_262010	calmodulin CAM2	142	15	9
705	TGME49_214940	MIC2-associated protein M2AP	330	35	9
706	TGME49_215980	hypothetical protein	210	24	9
707	TGME49_206480	hypothetical protein	207	23	9
708	TGME49_313070	hypothetical protein	333	36	9
709	TGME49_214930	ATP synthase-associated protein	138	15	9
710	TGME49_218520	microneme protein MIC6	349	37	9
711	TGME49_286650	hypothetical protein	185	20	9
712	TGME49_246950	apical cap protein AC9	452	49	9
713	TGME49_215350	hypothetical protein	145	16	9
714	TGME49_231930	hypothetical protein	804	86	9
715	TGME49_271930	inner membrane complex protein IMC20	234	26	9
716	TGME49_237150	minor histocompatibility antigen h13, putative	417	46	9
717	TGME49_280740	signal peptidase	223	25	9
718	TGME49_207840	ribosomal protein RPS17	132	15	9
719	TGME49_224060	thioredoxin, putative	622	69	9
720	TGME49_253470	alveolin domain containing intermediate filament IMC13	398	46	9
721	TGME49_283540	microneme protein MIC20	376	42	9
722	TGME49_225080	ribosomal protein RPS18	156	18	9
723	TGME49_240280	S1/P1nuclease	439	49	9
724	TGME49_242118	myosin-light-chain kinase	489	53	9
725	TGME49_299060	sodium/hydrogen exchanger NHE2	823	91	9
726	TGME49_304760	RNA recognition motif-containing protein	1335	147	9
727	TGME49_312600	heat shock protein HSP21	195	21	9
729	TGME49_217540	RNA recognition motif-containing protein	351	38	9
730	TGME49_220510	hypothetical protein	627	66	9
731	TGME49_222170	dense granule protein GRA17	300	34	9
732	TGME49_235540	eukaryotic initiation factor-2 beta, putative	231	26	9
733	TGME49_276990	cytochrome b5 family heme/steroid binding domain-containing protein	240	26	9
734	TGME49_288000	hypothetical protein	2983	328	9
735	TGME49_211290	rhoptry protein ROP15	333	37	9
736	TGME49_212250	XPG N-terminal domain-containing protein	767	87	9
737	TGME49_216680	ankyrin repeat-containing protein	397	45	9
738	TGME49_235730	hypothetical protein	343	38	9
739	TGME49_216260	eukaryotic initiation factor-2B, gamma subunit, putative	525	58	9
740	TGME49_228150	hypothetical protein	2115	215	9
741	TGME49_234450	ribosomal protein RPS15A	231	27	9
742	TGME49_278660	P-type ATPase4	1338	145	9
743	TGME49_294710	RNA recognition motif-containing protein	1151	122	9
744	TGME49_294930	leucine rich repeat-containing protein	774	83	9
745	TGME49_206710	hypothetical protein	675	77	9
746	TGME49_210960	replication factor C subunit 4, putative	351	39	9
747	TGME49_215910	hypothetical protein	3029	328	9
748	TGME49_226380	dense granule protein GRA35	378	43	9
749	TGME49_280770	regulator of chromosome condensation (RCC1) repeat-containing protein	1933	209	9
750	TGME49_284190	pyruvate carboxylase	1391	152	9
751	TGME49_289000	hypothetical protein	1146	125	9
752	TGME49_313910	RNA recognition motif 2 protein	903	100	9
753	TGME49_314000	peptide methionine sulfoxide reductase msrB, putative	242	27	9
754	TGME49_319850	splicing factor U2AF family SnRNP auxilary factor large subunit, RRM domain-containing protein	495	52	9
755	TGME49_267700	hypothetical protein	261	29	9
756	TGME49_270930	hypothetical protein	3000	317	9
757	TGME49_275802	SRP72 RNA-binding domain-containing protein	730	80	9
758	TGME49_288530	NOL1/NOP2/sun family protein	804	88	9
759	TGME49_288630	nucleosome assembly protein (NAP), putative	281	32	9
760	TGME49_290720	V-type proton ATPase subunit a2, putative	1066	118	9
761	TGME49_301270	tyrosine kinase-like protein TKL1	3569	386	9
762	TGME49_209160	myristoyl CoA:protein N-myristoyltransferase	463	52	9
763	TGME49_246170	ARID/BRIGHT DNA binding domain-containing protein	2713	286	9
764	TGME49_251540	dense granule protein GRA9	318	35	9
765	TGME49_311770	basal complex component BCC3	2076	223	9
766	TGME49_313990	CBF/Mak21 family protein	1359	149	9
767	TGME49_226600	syntaxin 5, putative	283	32	9
768	TGME49_291180	vacuolar protein sorting-associated protein 13, putative	5354	574	9
769	TGME49_304670	inner membrane complex protein IMC23	338	38	9
770	TGME49_309570	DEAD/DEAH box helicase domain-containing protein	840	92	9
771	TGME49_249240	calmodulin, CAM4	149	17	8
772	TGME49_315930	integral membrane protein, DUF56 family protein, putative	157	18	8
773	TGME49_226040	calmodulin CAM3	169	19	8
774	TGME49_263080	ATP synthase-associated protein	133	14	8
775	TGME49_282180	hypothetical protein	310	35	8
776	TGME49_295350	nucleoside diphosphate kinase, putative	155	18	8
777	TGME49_285510	hypothetical protein	166	18	8
778	TGME49_297430	hypothetical protein	248	25	8
779	TGME49_214790	glycoprotein	283	31	8
780	TGME49_201880	cytochrome b-c1 complex subunit 9	128	15	8
781	TGME49_245450	ATP synthase-associated protein	134	15	8
782	TGME49_260670	centrin, putative	238	27	8
783	TGME49_265370	cytochrome c oxidase subunit ApiCOX16	142	16	8
784	TGME49_313190	Rab18/RabC-family small GTPase	212	23	8
785	TGME49_263280	hypothetical protein	235	25	8
786	TGME49_267300	hypothetical protein	265	29	8
787	TGME49_230520	cyclophilin 1, putative	237	26	8
788	TGME49_238100	transmembrane protein	240	27	8
789	TGME49_219750	cytochrome c, putative	115	12	8
790	TGME49_221380	alba 1	247	27	8
791	TGME49_253650	DnaJ C terminal region domain-containing protein	712	76	8
792	TGME49_293360	inner membrane complex protein IMC38	243	27	8
793	TGME49_293770	chitinase-like protein CLP1	714	75	8
794	TGME49_265530	RNA recognition motif-containing protein	492	51	8
795	TGME49_299780	hypothetical protein	545	59	8
796	TGME49_310630	CDK5 regulatory subunit-associated protein 3, putative	515	57	8
797	TGME49_249910	mitochondria-associated granulocyte macrophage CSF signaling molecule, putative	136	15	8
798	TGME49_315320	SAG-related sequence SRS52A	329	34	8
799	TGME49_209890	hypothetical protein	193	22	8
800	TGME49_232090	3-hydroxyacyl-CoA dehydrogenase, NAD binding domain-containing protein	509	54	8
801	TGME49_237820	IMC sub-compartment protein ISP2	160	17	8
802	TGME49_246220	hypothetical protein	812	87	8
803	TGME49_249630	glutathione S-transferase 1	438	49	8
804	TGME49_249970	acylated pleckstrin-homology domain-containing protein APH	229	25	8
805	TGME49_295450	DIP13 homolog	150	17	8
806	TGME49_313440	dense granule protein GRA59	309	36	8
807	TGME49_203940	ABC1 protein	1395	151	8
808	TGME49_208530	nicotinate phosphoribosyltransferase	589	66	8
809	TGME49_217600	calcium-dependent protein kinase CDPK9	666	76	8
810	TGME49_233110	IMP dehydrogenas	551	59	8
811	TGME49_252990	hypothetical protein	361	38	8
812	TGME49_266320	glycosyltransferase family protein	1090	119	8
813	TGME49_285150	hypothetical protein	439	47	8
814	TGME49_289830	eukaryotic initiation factor-3, delta subunit, putative	335	38	8
815	TGME49_290940	EMP/nonaspanin domain family protein	654	74	8
816	TGME49_309265	oxidoreductase, short chain dehydrogenase/reductase family protein	837	89	8
817	TGME49_319300	glycosylphosphatidylinositol anchor attachment 1 protein, putative	1011	114	8
818	TGME49_204310	hypothetical protein	2209	243	8
819	TGME49_211030	hypothetical protein	191	22	8
820	TGME49_211680	protein disulfide isomerase	471	53	8
821	TGME49_213000	replication factor C, subunit 5, putative	372	41	8
822	TGME49_216790	ATP-binding cassette sub-family E member 1, putative	613	69	8
823	TGME49_225320	hypothetical protein	504	54	8
824	TGME49_265770	apicomplexan kinetochore protein AKIT5, putative	2107	231	8
825	TGME49_287480	hypothetical protein	4975	532	8
826	TGME49_288680	endonuclease IV APN	667	72	8
827	TGME49_298630	vacuolar transporter chaperone VTC2	1308	142	8
828	TGME49_216880	POC1 centriolar protein, putative	321	35	8
829	TGME49_217688	hypothetical protein	785	85	8
830	TGME49_225160	hypothetical protein	401	45	8
831	TGME49_226068	DnaJ domain-containing protein	443	50	8
832	TGME49_257430	hypothetical protein	2250	239	8
833	TGME49_260320	Noc2p family protein	1036	115	8
834	TGME49_266060	ribosomal protein RPSA	287	32	8
835	TGME49_269010	AP2 domain transcription factor AP2VIII-7	870	89	8
836	TGME49_269200	crooked neck family 1 protein isoform 2, putative	686	82	8
837	TGME49_282070	inner membrane complex protein IMC33	1172	125	8
838	TGME49_284050	DEAD/DEAH box helicase domain-containing protein	2564	282	8
839	TGME49_285870	SAG-related sequence SRS20A	328	35	8
840	TGME49_312530	splicing factor, CC1 family protein	633	69	8
841	TGME49_209800	formate/nitrite transporter FNT1	412	44	8
842	TGME49_219810	dense granule protein GRA40	966	106	8
843	TGME49_227948	peptidase M16 inactive domain-containing protein	1306	143	8
844	TGME49_231460	hypothetical protein	704	77	8
845	TGME49_260600	mRNA-binding protein PUF1	1676	173	8
846	TGME49_267775	hypothetical protein	846	91	8
847	TGME49_304740	rhoptry kinase family protein ROP35	640	71	8
848	TGME49_305240	XPA binding protein 2 family protein	966	111	8
849	TGME49_308890	transcription elongation factor SPT6	3276	366	8
850	TGME49_205360	hypothetical protein	2607	293	8
851	TGME49_218960	AP2 domain transcription factor AP2XII-1	2282	248	8
852	TGME49_258240	chromodomain helicase DNA binding protein CHD1/SWI2/SNF2	2492	271	8
853	TGME49_288860	RuvB family 2 protein	508	55	8
854	TGME49_305270	hypothetical protein	738	82	8
855	TGME49_311210	hypothetical protein	1818	193	8
856	TGME49_315140	WD domain, G-beta repeat-containing protein	1462	155	8
857	TGME49_236560	hypothetical protein	2482	260	8
858	TGME49_248300	hypothetical protein	893	100	8
859	TGME49_255440	hypothetical protein	571	63	8
860	TGME49_273960	chaperonin GroS protein	374	40	8
861	TGME49_297460	hypothetical protein	442	48	8
862	TGME49_318510	N-ethylmaleimide-sensitive fusion protein, putative	751	83	8
863	TGME49_209790	radical SAM domain-containing protein	619	69	8
864	TGME49_217460	glutaminyl-tRNA synthetase (GlnRS)	860	96	8
865	TGME49_228120	hypothetical protein	3945	418	8
866	TGME49_242830	XRN 5'-3' exonuclease N-terminus protein	2042	224	8
867	TGME49_248130	hypothetical protein	865	93	8
868	TGME49_219270	multi-pass transmembrane protein	389	43	7
869	TGME49_247350	thioredoxin domain-containing protein	312	34	7
870	TGME49_223000	dynein light chain DLC8a	138	16	7
871	TGME49_267500	conserved basal apical peripheral protein CBAP	230	26	7
872	TGME49_284560	ribosomal protein RPL9	190	21	7
874	TGME49_254440	ribosomal protein RPL12	165	18	7
875	TGME49_227620	dense granule protein GRA2	185	20	7
876	TGME49_237250	hypothetical protein	259	29	7
877	TGME49_226590	cytochrome c oxidase subunit COX2a	299	35	7
878	TGME49_271050	SAG-related sequence SRS34A	187	19	7
879	TGME49_277080	microneme protein MIC5	181	20	7
880	TGME49_309820	ribosomal protein RPL11	175	20	7
881	TGME49_229030	signal peptidase complex subunit 2, putative	228	25	7
882	TGME49_229930	p25-alpha family protein	163	17	7
883	TGME49_212270	hypothetical protein	370	41	7
884	TGME49_316340	inner membrane complex protein IMC22	243	27	7
885	TGME49_320140	cytochrome b-c1 complex subunit 6, putative	89	10	7
886	TGME49_240060	inhibitor of STAT1 transcription	843	89	7
887	TGME49_218940	hypothetical protein	325	35	7
888	TGME49_286630	alkyl hydroperoxide reductase AHP1	292	31	7
889	TGME49_308970	dense granule protein GRA12D	342	38	7
890	TGME49_312220	mitochondrial inner membrane translocase subunit TIM17, putative	213	23	7
891	TGME49_318730	glycosyl transferase	635	71	7
892	TGME49_227790	glycosyltransferase, group 1 family protein	462	51	7
893	TGME49_239800	transverse sutures component TSC2	309	34	7
894	TGME49_254120	autophagy-related protein 8 atg8, putative	124	14	7
895	TGME49_270380	ribosomal protein RPS13	151	17	7
896	TGME49_307810	hypothetical protein	423	44	7
897	TGME49_205340	ribosomal protein RPS12	142	15	7
898	TGME49_206320	hypothetical protein	294	32	7
899	TGME49_214080	toxofilin	243	27	7
900	TGME49_223910	acyltransferase domain-containing protein	388	44	7
901	TGME49_276930	hypothetical protein	196	21	7
902	TGME49_222410	lipase maturation factor, putative	709	78	7
903	TGME49_248460	ubiquitin, putative	216	24	7
904	TGME49_304955	serine/threonine specific protein phosphatase	2883	304	7
905	TGME49_201270	hypothetical protein	964	104	7
906	TGME49_209020	hypothetical protein	934	102	7
907	TGME49_209170	hypothetical protein	416	45	7
908	TGME49_218540	peptidase S15, putative	412	45	7
909	TGME49_219170	IMC sutures component ISC2	305	33	7
910	TGME49_248500	nucleoporin NUP37	346	38	7
911	TGME49_272350	mRNA export protein	375	41	7
912	TGME49_310950	AP2 domain transcription factor AP2XI-3	1399	135	7
913	TGME49_263510	Spc97 / Spc98 family protein	1877	202	7
914	TGME49_272490	protoporphyrinogen oxidase	1028	109	7
915	TGME49_291330	RNA recognition motif-containing protein	228	26	7
916	TGME49_295630	hypothetical protein	155	16	7
917	TGME49_231150	hypothetical protein	662	73	7
918	TGME49_261440	armadillo repeats only protein ARO	274	31	7
919	TGME49_268570	zinc finger (CCCH type) motif-containing protein	449	47	7
920	TGME49_275480	Myb family DNA-binding domain-containing protein	888	99	7
921	TGME49_277270	NTPase II	333	37	7
922	TGME49_290700	dense granule protein GRA25	315	35	7
923	TGME49_305450	acetyltransferase, GNAT family protein	519	57	7
924	TGME49_311290	protein tyrosine phosphatase family protein, ptpla protein	274	31	7
925	TGME49_314780	myosin G	2059	227	7
926	TGME49_202810	TIM14	140	16	7
927	TGME49_216060	hypothetical protein	784	84	7
928	TGME49_217820	PCI domain-containing protein	463	52	7
929	TGME49_218300	zinc finger (CCCH type) motif-containing protein	1199	124	7
930	TGME49_228190	eukaryotic initiation factor-3, subunit 5, putative	346	38	7
931	TGME49_241170	hypothetical protein	1275	140	7
932	TGME49_252500	polo kinase	697	77	7
933	TGME49_253090	DEAD/DEAH box helicase domain-containing protein	1109	122	7
934	TGME49_265180	lasso maintenance factor LMF1	452	48	7
935	TGME49_266090	transmembrane protein 43, putative	451	50	7
936	TGME49_272390	protein TOC75	1258	132	7
937	TGME49_273640	hypothetical protein	558	62	7
938	TGME49_277910	thrombospondin type 1 domain-containing protein	1232	134	7
939	TGME49_290960	pyruvate phosphate dikinase, pep/pyruvate binding domain-containing protein	1239	136	7
940	TGME49_297650	inorganic phosphate transporter PIT	651	73	7
941	TGME49_300380	endoplasmic reticulum oxidoreductin, putative	587	66	7
942	TGME49_312990	DEAD/DEAH box ATP-dependent RNA helicase	569	64	7
943	TGME49_214090	signal peptidase	1859	203	7
944	TGME49_223500	hypothetical protein	1112	121	7
945	TGME49_238250	ribosomal protein RPL36	101	11	7
946	TGME49_243440	histone lysine acetyltransferase GCN5-B	1032	112	7
947	TGME49_257990	chaperone protein ClpB1	927	104	7
948	TGME49_267590	hypothetical protein	930	102	7
949	TGME49_268580	hypothetical protein	476	54	7
950	TGME49_293900	sporozoite protein with an altered thrombospondin repeat SPATR	534	58	7
951	TGME49_294390	myosin light chain MLC4, putative	172	20	7
952	TGME49_294790	microneme protein MIC19	351	38	7
953	TGME49_297960	rhoptry neck protein RON6	2265	239	7
954	TGME49_305480	elongator complex protein ELP3	999	110	7
955	TGME49_318560	ATPase/histidine kinase/DNA gyrase B/HSP90 domain-containing protein	468	53	7
956	TGME49_321650	rhoptry neck protein RON13	1375	154	7
957	TGME49_232520	brix domain-containing protein	401	43	7
958	TGME49_248670	V-type H(+)-translocating pyrophosphatase VP1	816	85	7
959	TGME49_273885	hypothetical protein	825	90	7
960	TGME49_279330	DEAD/DEAH box helicase family protein	479	52	7
961	TGME49_301390	ribosome biogenesis protein BOP1, putative	1052	117	7
962	TGME49_209430	40S ribosomal protein S4, putative	183	22	7
963	TGME49_214200	WD domain, G-beta repeat-containing protein	1396	151	7
964	TGME49_235660	hypothetical protein	573	64	7
965	TGME49_260170	elongation factor EF-G, putative	883	97	7
966	TGME49_312860	hypothetical protein	585	65	7
967	TGME49_316540	IMC sub-compartment protein ISP3	164	18	7
968	TGME49_319340	dense granule protein GRA52	481	52	7
969	TGME49_221330	DNA gyrase subunit A	1597	177	7
970	TGME49_240710	RNA recognition motif-containing protein	929	102	7
971	TGME49_249850	GAP40 protein	385	43	6
972	TGME49_202500	GAPM1a	305	34	6
973	TGME49_232230	ribosomal protein RPL30	108	12	6
974	TGME49_207170	cytochrome b-c1 complex subunit 12	141	15	6
975	TGME49_311260	myosin light chain MLC1, putative	137	14	6
976	TGME49_289530	ribosomal protein RPL19	187	22	6
977	TGME49_206690	glideosome-associated protein with multiple-membrane spans GAPM2B	426	47	6
978	TGME49_228470	ribosomal protein RPL15	205	24	6
979	TGME49_226500	hypothetical protein	92	11	6
980	TGME49_229670	ribosomal protein RPS23	143	16	6
981	TGME49_230430	vesicle-associated membrane protein, putative	221	25	6
982	TGME49_258730	hypothetical protein	151	17	6
983	TGME49_244600	hypothetical protein	489	52	6
984	TGME49_308840	SAG-related sequence SRS51	472	50	6
985	TGME49_209108	hypothetical protein	400	41	6
986	TGME49_224520	alveolin domain containing intermediate filament IMC8	202	23	6
987	TGME49_290600	succinyl-CoA-synthetase alpha SCSA	333	35	6
988	TGME49_316330	superoxide dismutase SOD2	287	31	6
989	TGME49_211850	hypothetical protein	173	18	6
990	TGME49_251810	translation initiation factor eIF-5A, putative	161	17	6
991	TGME49_314400	pyruvate dehydrogenase E1 component, beta subunit, putative	423	46	6
992	TGME49_247960	hypothetical protein	351	38	6
993	TGME49_273950	replication factor C subunit 5, putative	396	43	6
994	TGME49_308020	SAG-related sequence SRS57	385	42	6
995	TGME49_220240	dense granule protein GRA31	526	54	6
996	TGME49_226960	phosphofructokinase PFKII	1225	131	6
997	TGME49_249690	hypothetical protein	568	62	6
998	TGME49_278530	multiprotein bridging factor type 1 family transcriptional co-activator, putative	144	16	6
999	TGME49_225710	mitochondrial inner membrane translocase subunit TIM17, putative	229	25	6
1000	TGME49_233480	SAG-related sequence SRS29C	372	39	6
1001	TGME49_233500	triose-phosphate isomerase TPI-II	375	40	6
1002	TGME49_257530	apicomplexan amino acid transporter ApiAT5-3	504	55	6
1003	TGME49_276210	phosphoglycerate mutase family protein	825	92	6
1004	TGME49_301440	calcium-dependent protein kinase CDPK1	582	65	6
1005	TGME49_309810	ribosomal protein RPP2	113	12	6
1006	TGME49_202040	hypothetical protein	1047	112	6
1007	TGME49_215010	hypothetical protein	921	97	6
1008	TGME49_233120	AP2 domain transcription factor AP2VIII-2	2503	257	6
1009	TGME49_256000	endoplasmic reticulum retention receptor	223	26	6
1010	TGME49_266070	ribosomal protein RPL31	120	14	6
1011	TGME49_271610	pyrroline-5-carboxylate reductase	375	41	6
1012	TGME49_310290	regulator of chromosome condensation (RCC1) repeat-containing protein	762	81	6
1013	TGME49_314740	PSP protein	758	82	6
1014	TGME49_231210	sarcalumenin/eps15 family protein	594	67	6
1015	TGME49_232080	hypothetical protein	10329	1101	6
1016	TGME49_236160	hypothetical protein	760	83	6
1017	TGME49_236510	hypothetical protein	1022	110	6
1018	TGME49_249030	endonuclease/exonuclease/phosphatase family protein	541	60	6
1019	TGME49_249702	MC family transporter, putative	287	31	6
1020	TGME49_251690	seryl-tRNA synthetase, cytoplasmic, putative	482	54	6
1021	TGME49_258050	actin like protein ALP2a	568	60	6
1022	TGME49_260520	hypothetical protein	742	77	6
1023	TGME49_261480	phosphatidyl serine synthase	823	92	6
1024	TGME49_294250	WD domain, G-beta repeat-containing protein	518	56	6
1025	TGME49_294340	transverse sutures component TSC6	345	38	6
1026	TGME49_294670	translation initiation factor 3 subunit	277	32	6
1027	TGME49_308920	splicing factor U2AF protein	770	83	6
1028	TGME49_315490	rhoptry protein ROP10	586	61	6
1029	TGME49_220900	apical cap protein AC13	706	78	6
1030	TGME49_221180	hypothetical protein	768	77	6
1031	TGME49_224340	hypothetical protein	266	29	6
1032	TGME49_227910	cytochrome b-c1 complex subunit 8	122	14	6
1033	TGME49_234510	acyl-CoA binding protein ACBP2	311	34	6
1034	TGME49_243490	BCS1 family isoform 9, putative	533	59	6
1035	TGME49_244370	TDC1, putative	584	64	6
1036	TGME49_251440	troponin c, isotype gamma, putative	153	18	6
1037	TGME49_259610	hypothetical protein	323	36	6
1038	TGME49_271740	zinc finger protein, putative	1984	215	6
1039	TGME49_292360	hypothetical protein	1062	117	6
1040	TGME49_310000	membrane protein, putative	719	79	6
1041	TGME49_319350	SAG-related sequence SRS17B	379	39	6
1042	TGME49_202610	protein phosphatase 2C domain-containing protein PPM3D	852	94	6
1043	TGME49_214440	4'-phosphopantetheinyl transferase superfamily protein	437	49	6
1044	TGME49_226020	transporter, major facilitator family protein	589	65	6
1045	TGME49_247440	dense granule protein GRA33	378	40	6
1046	TGME49_251590	hypothetical protein	818	88	6
1047	TGME49_264160	DEAD/DEAH box helicase domain-containing protein	1082	120	6
1048	TGME49_266970	ubiquitin family protein	306	35	6
1049	TGME49_267800	dynamin-related protein DRPA	801	87	6
1050	TGME49_267810	Rab 5	241	27	6
1051	TGME49_273310	hypothetical protein	144	15	6
1052	TGME49_290840	serine protease	960	103	6
1053	TGME49_290980	serine palmitoyltransferase SPT1	571	64	6
1054	TGME49_305860	calcium-dependent protein kinase CDPK3	537	60	6
1055	TGME49_208400	hypothetical protein	2067	226	6
1056	TGME49_216220	AP2 domain transcription factor AP2XI-5	868	89	6
1057	TGME49_216590	HEAT repeat-containing protein	1010	111	6
1058	TGME49_221850	prohibitin family protein, putative	210	24	6
1059	TGME49_223930	RNA recognition motif-containing protein	382	41	6
1060	TGME49_227290	histone deacetylase HDAC3	451	50	6
1061	TGME49_245610	hypothetical protein	812	88	6
1062	TGME49_262070	ribosomal rna assembly protein mis3, putative	394	45	6
1063	TGME49_292010	transcription initiation factor IIB	458	49	6
1064	TGME49_292220	PCI domain-containing protein	558	61	6
1065	TGME49_293590	3-oxoacyl-acyl-carrier protein synthase I/II, putative	551	58	6
1066	TGME49_310030	cyclase-associated protein CAP	203	22	6
1067	TGME49_310430	Hsp90 domain-containing protein	1100	121	6
1068	TGME49_314042	cytochrome c1 heme lyase, putative	215	24	6
1069	TGME49_314790	small nuclear ribonucleoprotein G, putative	93	10	6
1070	TGME49_318260	transcription initiation factor TFIID subunit TAF5	1094	118	6
1071	TGME49_320015	hypothetical protein	389	42	6
1072	TGME49_205240	cleft lip and palate transmembrane protein 1 (clptm1) protein	794	88	6
1073	TGME49_207370	hypothetical protein	1373	143	6
1074	TGME49_211090	aminotransferase, class V superfamily protein	632	68	6
1075	TGME49_213730	lanthionine synthetase C family protein	424	46	6
1076	TGME49_223600	hypothetical protein	744	80	6
1077	TGME49_227420	4-hydroxy-3-methylbut-2-enyl diphosphate reductase	718	76	6
1078	TGME49_230910	hypothetical protein	453	48	6
1079	TGME49_240590	DNA-directed RNA polymerase II RPB5	205	24	6
1080	TGME49_240810	apicomplexan amino acid transporter ApiAT6-1	566	61	6
1081	TGME49_248120	hypothetical protein	962	101	6
1082	TGME49_250010	Sad1 / UNC family C-terminal protein	796	88	6
1083	TGME49_259550	hydroxymethyldihydropterin pyrophosphokinase-dihydropteroate synthase	748	83	6
1084	TGME49_261430	hypothetical protein	1072	117	6
1085	TGME49_288510	ubiquitin carboxyl-terminal hydrolase	1328	146	6
1086	TGME49_289150	hypothetical protein	1002	111	6
1087	TGME49_297270	hypothetical protein	491	53	6
1088	TGME49_307850	6-phosphogluconate dehydrogenase	505	55	6
1089	TGME49_310080	AMP-binding enzyme domain-containing protein	789	88	6
1090	TGME49_320460	ABC transporter transmembrane region domain-containing protein	1942	212	6
1091	TGME49_201230	kinesin motor domain-containing protein	1249	136	6
1092	TGME49_225330	hypothetical protein	699	74	6
1093	TGME49_228180	cytochrome C oxidase assembly factor COX15, putative	327	36	6
1094	TGME49_239050	hypothetical protein	1182	134	6
1095	TGME49_248860	hypothetical protein	464	51	6
1096	TGME49_260420	kinetochore protein NDC80	728	81	6
1097	TGME49_263323	mitochondrial fission 1 protein	144	16	6
1098	TGME49_265470	hypothetical protein	390	44	6
1099	TGME49_267420	mago nashi family protein 2, putative	202	24	6
1100	TGME49_270220	hypothetical protein	1296	143	6
1101	TGME49_271060	vacuolar protein sorting-associated protein 45	648	73	6
1102	TGME49_300030	hypothetical protein	903	98	6
1103	TGME49_309940	phospholipase D active site domain-containing protein	1186	130	6
1104	TGME49_314480	hypothetical protein	830	92	6
1105	TGME49_316900	Sas10 C-terminal domain-containing protein	800	91	6
1106	TGME49_212100	ubiquitin activating enzyme UBA1	1082	116	6
1107	TGME49_216210	hypothetical protein	5565	604	6
1108	TGME49_219590	RuvB family 1 protein	492	53	6
1109	TGME49_226690	hypothetical protein	1011	113	6
1110	TGME49_270975	hypothetical protein	673	73	6
1111	TGME49_271350	bifunctional protein FolC subfamily protein	553	61	6
1112	TGME49_306210	RNA polymerase II accessory factor CDC73	720	78	6
1113	TGME49_315690	DnaJ domain-containing protein	293	34	6
1114	TGME49_305040	HEAT repeat-containing protein	1173	126	6
1115	TGME49_313780	hypothetical protein	463	47	5
1116	TGME49_220950	hypothetical protein	363	39	5
1117	TGME49_271970	glideosome-associated protein with multiple-membrane spans GAPM3	310	34	5
1118	TGME49_225730	ATP synthase-associated protein	128	15	5
1119	TGME49_226000	ATP synthase subunit delta	183	19	5
1120	TGME49_209720	hypothetical protein	218	23	5
1121	TGME49_231080	ribosomal protein RPL38	84	10	5
1122	TGME49_320600	cold-shock DNA-binding domain-containing protein	209	23	5
1123	TGME49_215460	ribosomal protein RPS24	267	30	5
1124	TGME49_208440	ATP synthase-associated protein	205	22	5
1125	TGME49_211040	Sec61beta family protein	99	10	5
1126	TGME49_315610	hypothetical protein	158	16	5
1127	TGME49_213350	ribosomal protein RPS15	150	17	5
1128	TGME49_226430	reticulon protein	196	22	5
1129	TGME49_247410	ATP synthase-associated protein	126	14	5
1130	TGME49_275810	ribosomal protein RPS10	152	17	5
1131	TGME49_319658	CBF/Mak21 family protein	674	74	5
1132	TGME49_321590	hypothetical protein	386	42	5
1133	TGME49_293690	profilin PRF	165	18	5
1134	TGME49_205350	integral membrane protein, GNS1/SUR4 family protein, putative	318	38	5
1135	TGME49_207760	DnaJ C terminal region domain-containing protein	1519	162	5
1136	TGME49_254030	cytochrome c oxidase subunit ApiCOX13	118	13	5
1137	TGME49_263660	hypothetical protein	282	30	5
1138	TGME49_263990	hypothetical protein	134	15	5
1139	TGME49_294980	hypothetical protein	270	29	5
1140	TGME49_314260	hypothetical protein	213	24	5
1141	TGME49_314820	atp synthase F1, epsilon subunit, putative	73	8	5
1142	TGME49_210408	HMG (high mobility group) box domain-containing protein	94	11	5
1143	TGME49_237230	membrane protein MYR3	213	24	5
1144	TGME49_294550	dynein heavy chain	4974	559	5
1145	TGME49_202870	SAP domain-containing protein	506	56	5
1146	TGME49_227030	hypothetical protein	170	19	5
1147	TGME49_227970	histone family DNA-binding protein	235	25	5
1148	TGME49_321400	microsomal signal peptidase (spc12) domain-containing protein	128	14	5
1149	TGME49_216580	hypothetical protein	1327	130	5
1150	TGME49_217530	dense granule protein GRA63	577	64	5
1151	TGME49_223540	importin-beta N-terminal domain-containing protein	1095	122	5
1152	TGME49_235970	eukaryotic initiation factor-2 gamma, putative	465	51	5
1153	TGME49_242780	hypothetical protein	4031	439	5
1154	TGME49_244870	quinone oxidoreductase, putative	407	43	5
1155	TGME49_254370	guanylyl cyclase	4367	477	5
1156	TGME49_255690	2-C-methyl-D-erythritol 2,4-cyclodiphosphate synthase domain-containing protein	529	57	5
1157	TGME49_261710	ankyrin repeat-containing protein	224	23	5
1158	TGME49_268810	ck2 beta subunit	315	34	5
1159	TGME49_278960	hypothetical protein	537	58	5
1160	TGME49_279340	hypothetical protein	185	20	5
1161	TGME49_283710	ceramide synthase CERS1, putative	342	40	5
1162	TGME49_289650	PEP-carboxykinase I	677	75	5
1163	TGME49_294190	enoyl-CoA hydratase/isomerase family protein	716	80	5
1164	TGME49_309140	transducin beta-like protein TBL1	794	85	5
1165	TGME49_309590	rhoptry protein ROP1	446	48	5
1166	TGME49_215220	dense granule protein GRA22	629	69	5
1167	TGME49_219850	prolyl-tRNA synthetase (ProRS)	830	93	5
1168	TGME49_221370	hypothetical protein	1346	145	5
1169	TGME49_224090	enoyl-CoA hydratase/isomerase family protein	556	59	5
1170	TGME49_227900	AP2 domain transcription factor AP2X-1	1292	134	5
1171	TGME49_246990	hypothetical protein	544	59	5
1172	TGME49_252290	importin alpha, putative	545	59	5
1173	TGME49_257440	SCO1/SenC protein	543	59	5
1174	TGME49_262710	Ctr copper transporter family protein	375	41	5
1175	TGME49_263720	high mobility group protein B1, putative	145	17	5
1176	TGME49_263980	pentatricopeptide repeat domain-containing protein	2550	278	5
1177	TGME49_265360	hypothetical protein	516	58	5
1178	TGME49_270070	protein transport protein SEC22, putative	225	26	5
1179	TGME49_270830	small nuclear ribonucleoprotein	155	18	5
1180	TGME49_289800	hypothetical protein	234	26	5
1181	TGME49_291300	RER1 protein, putative	222	25	5
1182	TGME49_313665	hypothetical protein	458	49	5
1183	TGME49_206540	hypothetical protein	1255	131	5
1184	TGME49_207460	Rab5B protein	228	25	5
1185	TGME49_214350	GTP-binding protein, putative	396	45	5
1186	TGME49_216980	WDR8 protein isoform 3 family protein	556	62	5
1187	TGME49_219280	actin like protein ALP1	414	46	5
1188	TGME49_221590	dual specificity phosphatase, catalytic domain-containing protein	356	39	5
1189	TGME49_228100	hypothetical protein	1314	139	5
1190	TGME49_229210	small nuclear ribonucleoprotein polypeptide A', putative	254	29	5
1191	TGME49_229750	hypothetical protein	1364	146	5
1192	TGME49_230510	hypothetical protein	372	39	5
1193	TGME49_235990	hypothetical protein	1244	138	5
1194	TGME49_239770	alveolin domain containing intermediate filament IMC11	134	16	5
1195	TGME49_240570	hypothetical protein	504	57	5
1196	TGME49_247580	glutaredoxin 3	312	34	5
1197	TGME49_251630	zinc transporter ZNT	920	100	5
1198	TGME49_254050	optic atrophy 3 protein (opa3) protein	352	38	5
1199	TGME49_257350	eukaryotic translation initiation factor, putative	820	90	5
1200	TGME49_261030	pyridine nucleotide-disulfide oxidoreductase domain-containing protein	859	94	5
1201	TGME49_262520	cyclophilin, putative	311	35	5
1202	TGME49_280480	EF hand domain-containing protein	305	35	5
1203	TGME49_311400	protein transport protein SEC31, putative	1585	166	5
1204	TGME49_313240	ethylene-responsive RNA helicase, putative	784	86	5
1205	TGME49_214910	hypothetical protein	750	78	5
1206	TGME49_223960	ubiquitin interaction motif family protein	388	41	5
1207	TGME49_226410	EF-1 guanine nucleotide exchange domain-containing protein	328	36	5
1208	TGME49_227650	microtubule-associated protein EB1	413	46	5
1209	TGME49_227952	14-3-3 superfamily protein	422	48	5
1210	TGME49_235170	ATPase, AAA family protein	1260	138	5
1211	TGME49_237180	hypothetical protein	255	29	5
1212	TGME49_240090	rhoptry kinase family protein ROP34, putative	553	62	5
1213	TGME49_244910	MIZ/SP-RING zinc finger domain-containing protein	1304	145	5
1214	TGME49_253520	U3 small nucleolar RNA-associated protein 6 protein	1276	141	5
1215	TGME49_254080	metal cation transporter, ZIP family protein	490	52	5
1216	TGME49_258560	hypothetical protein	850	97	5
1217	TGME49_259240	ribosomal protein RPS21	82	9	5
1218	TGME49_259980	DnaJ domain-containing protein	476	54	5
1219	TGME49_261450	hypothetical protein	1111	119	5
1220	TGME49_264060	PCI domain-containing protein	465	53	5
1221	TGME49_269960	inner membrane complex protein IMC40	476	51	5
1222	TGME49_270770	PWI domain-containing protein	779	87	5
1223	TGME49_273050	basal complex component BCC8	642	71	5
1224	TGME49_273930	DNA topoisomerase domain-containing protein	254	28	5
1225	TGME49_285230	PRP38 family protein	614	69	5
1226	TGME49_293230	hypothetical protein	459	50	5
1227	TGME49_305290	vacuolar atp synthase subunit e, putative	345	39	5
1228	TGME49_312230	DNA topoisomerase 2, putative	1657	186	5
1229	TGME49_319550	membrane protein C17G8.08c, putative	343	36	5
1230	TGME49_203970	dolichyl-diphosphooligosaccharide--protein glycosyltransferase	680	75	5
1231	TGME49_209700	hypothetical protein	229	25	5
1232	TGME49_211700	hypothetical protein	2520	274	5
1233	TGME49_212960	pre-mRNA-splicing regulator WTAP	417	48	5
1234	TGME49_218240	hypothetical protein	1246	132	5
1235	TGME49_220350	tRNA ligases class II (D, K and N) domain-containing protein	1170	127	5
1236	TGME49_228130	hypothetical protein	761	84	5
1237	TGME49_232800	hypothetical protein	1503	148	5
1238	TGME49_237110	replication factor C subunit 2, putative	357	40	5
1239	TGME49_239010	E2F4-associated EZH2-inducing gene regulator TEEGR	772	80	5
1240	TGME49_247230	centrin 1	169	19	5
1241	TGME49_248100	synaptobrevin protein	262	29	5
1242	TGME49_248270	zinc finger (CCCH type) motif-containing protein	816	87	5
1243	TGME49_250700	hypothetical protein	1509	161	5
1244	TGME49_250800	AP2 domain transcription factor AP2XII-8	1679	165	5
1245	TGME49_252480	hypothetical protein	295	33	5
1246	TGME49_263060	Proteasome/cyclosome repeat-containing protein	1156	126	5
1247	TGME49_273540	phosphatidylserine synthase, putative	614	68	5
1248	TGME49_275490	hypothetical protein	2004	217	5
1249	TGME49_286440	malic enzyme	370	42	5
1250	TGME49_289320	casein kinase I, putative	432	49	5
1251	TGME49_298040	hypothetical protein	521	57	5
1252	TGME49_300611	ribosomal protein L14	121	14	5
1253	TGME49_305870	DAD family protein	180	20	5
1254	TGME49_309920	hypothetical protein	893	94	5
1255	TGME49_315080	hypothetical protein	1521	166	5
1256	TGME49_315860	EF hand domain-containing protein	6368	690	5
1257	TGME49_207430	ATP-dependent RNA helicase DDX1, putative	768	83	5
1258	TGME49_208710	DNA/RNA non-specific endonuclease	991	106	5
1259	TGME49_219540	cytosolic tRNA-Ala synthetase	1280	140	5
1260	TGME49_223800	hypothetical protein	526	57	5
1261	TGME49_313290	MORN repeat-containing protein	429	46	5
1262	TGME49_257480	NADP-dependent succinate-semialdehyde dehydrogenase	709	76	5
1263	TGME49_261580	histone H2AX	135	15	5
1264	TGME49_254300	hypothetical protein	1776	196	5
1265	TGME49_276140	ADP ribosylation factor ARF1	554	62	5
1266	TGME49_247770	cytochrome c oxidase subunit ApiCOX19	167	19	4
1267	TGME49_269442	essential light chain ELC1	87	10	4
1268	TGME49_286450	dense granule protein GRA5	120	13	4
1269	TGME49_289970	hypothetical protein	232	24	4
1270	TGME49_214150	mitochondrial inner membrane translocase subunit TIM17, putative	188	20	4
1271	TGME49_309560	nmda receptor glutamate-binding chain	265	29	4
1272	TGME49_266620	thioredoxin CTRX1	207	23	4
1273	TGME49_226570	hypothetical protein	139	15	4
1274	TGME49_227600	ribosomal protein RPL34	134	15	4
1275	TGME49_263630	hypothetical protein	136	15	4
1276	TGME49_315570	histone H1-like protein	91	9	4
1277	TGME49_209680	hypothetical protein	595	64	4
1278	TGME49_214220	hypothetical protein	212	23	4
1279	TGME49_260260	ribosomal protein RPP1	179	19	4
1280	TGME49_261070	apicoplast triosephosphate translocator APT1	352	38	4
1281	TGME49_300280	LSM domain-containing protein	169	18	4
1282	TGME49_216180	hypothetical protein	147	16	4
1283	TGME49_300650	ycf24 family protein, putative	465	54	4
1284	TGME49_210810	conoid associated protein CAP1	107	12	4
1285	TGME49_225555	hypothetical protein	67	7	4
1286	TGME49_264080	acyl carrier protein ACP	183	19	4
1287	TGME49_321570	beta-hydroxyacyl-acyl carrier protein dehydratase (FABZ)	231	25	4
1288	TGME49_208830	dense granule protein GRA16	505	55	4
1289	TGME49_214320	facilitative glucose transporter GT1	568	62	4
1290	TGME49_226710	hypothetical protein	297	33	4
1291	TGME49_241000	rhoptry protein ROP51	233	25	4
1292	TGME49_262640	cytochrome c oxidase subunit ApiCOX23	204	24	4
1293	TGME49_286530	cytochrome c oxidase subunit ApiCOX24	218	25	4
1294	TGME49_312622	DUF803 domain-containing protein	814	87	4
1295	TGME49_320020	apicomplexan amino acid transporter ApiAT2	588	63	4
1296	TGME49_258650	ferrochelatase	913	102	4
1297	TGME49_268590	rhomboid protease ROM4	665	72	4
1298	TGME49_289630	microneme protein MIC16	668	75	4
1299	TGME49_304500	hypothetical protein	262	29	4
1300	TGME49_305810	hypothetical protein	407	42	4
1301	TGME49_214530	DnaJ domain-containing protein	755	82	4
1302	TGME49_218220	CDK-related protein kinase CRK2	300	34	4
1303	TGME49_226030	AGC kinase	343	39	4
1304	TGME49_226790	ABC transporter, ATP-binding domain-containing protein	1447	157	4
1305	TGME49_239590	WD domain, G-beta repeat-containing protein	683	75	4
1306	TGME49_239752	hypothetical protein	905	102	4
1307	TGME49_263190	adenylosuccinate lyase, putative	500	55	4
1308	TGME49_270810	hypothetical protein	567	61	4
1309	TGME49_273730	phospholipase, patatin family protein	656	72	4
1310	TGME49_277970	dolichol-phosphate-mannose synthase family protein	241	27	4
1311	TGME49_293430	hypothetical protein	411	45	4
1313	TGME49_201380	chorismate synthase, putative	536	58	4
1314	TGME49_202770	RNA recognition motif-containing protein	532	56	4
1315	TGME49_203600	dense granule protein GRA50	439	47	4
1316	TGME49_211420	serine/arginine-rich splicing factor SR3	171	20	4
1317	TGME49_218600	RNA recognition motif-containing protein	752	84	4
1318	TGME49_223590	proteasome subunit	369	39	4
1319	TGME49_224050	AP2 domain transcription factor AP2X-4	896	94	4
1320	TGME49_225200	hypothetical protein	1641	180	4
1321	TGME49_230100	ER membrane protein complex subunit 3, putative	286	32	4
1322	TGME49_236080	replication factor-a protein 1 (rpa1) subfamily protein	900	98	4
1323	TGME49_236910	U2 snRNP auxiliary factor, putative	254	29	4
1324	TGME49_242380	fatty acid elongase	350	40	4
1325	TGME49_242580	iron only hydrogenase large subunit, c-terminal domain-containing protein	981	107	4
1326	TGME49_243800	long-chain fatty acid CoA ligase, putative	758	84	4
1327	TGME49_251950	ribosomal protein l7/l12 c-terminal domain-containing protein	354	37	4
1328	TGME49_260190	microneme protein MIC13	468	51	4
1329	TGME49_263710	acyl-CoA:cholesterol acyltransferase alpha ACAT1-alpha	635	72	4
1330	TGME49_273630	DnaJ domain-containing protein	232	26	4
1331	TGME49_278670	ubiquitin-conjugating enzyme subfamily protein	338	37	4
1332	TGME49_278850	palmitoyltransferase DHHC2	361	40	4
1333	TGME49_287500	T complex chaperonin, putative	556	59	4
1334	TGME49_288030	hypothetical protein	404	43	4
1335	TGME49_297830	hypothetical protein	1297	139	4
1336	TGME49_300660	RNA polymerase B	1052	124	4
1337	TGME49_308000	Gpi16 subunit, GPI transamidase component protein	766	83	4
1338	TGME49_310150	AMP-binding enzyme domain-containing protein	866	96	4
1339	TGME49_311150	hypothetical protein	685	75	4
1340	TGME49_313770	hypothetical protein	1480	160	4
1341	TGME49_321440	SWI2/SNF2 ISWI-like SANT	1249	140	4
1342	TGME49_203510	zinc finger, C3HC4 type (RING finger) domain-containing protein	801	87	4
1343	TGME49_206450	autophagy-related cysteine peptidase atg4, putative	3752	397	4
1344	TGME49_207920	hypothetical protein	726	80	4
1345	TGME49_209600	hypothetical protein	451	50	4
1346	TGME49_209880	glutamic acid-rich protein, putative	4971	535	4
1347	TGME49_211630	hypothetical protein	213	24	4
1348	TGME49_218420	WD domain, G-beta repeat-containing protein	576	63	4
1349	TGME49_218760	alpha-soluble NSF attachment protein	329	36	4
1350	TGME49_220400	actin depolymerizing factor ADF	118	13	4
1351	TGME49_224960	hypothetical protein	247	29	4
1352	TGME49_233000	KOW motif domain-containing protein	1169	126	4
1353	TGME49_235880	mitochondrial pyruvate carrier protein 1	160	18	4
1354	TGME49_245620	ribosomal-ubiquitin protein RPS27A	154	17	4
1355	TGME49_245710	membrane occupation and recognition nexus protein MORN3	273	31	4
1356	TGME49_249325	hypothetical protein	165	17	4
1357	TGME49_251890	hypothetical protein	1667	181	4
1358	TGME49_254500	hypothetical protein	586	61	4
1359	TGME49_257070	Arf-GAP domain and FG repeat-containing protein AGFG	484	50	4
1360	TGME49_257740	UMP-CMP kinase	462	51	4
1361	TGME49_258210	DNA-directed RNA polymerase II RPB2	1259	141	4
1362	TGME49_258380	elongation factor p (ef-p) kow family domain-containing protein	513	56	4
1363	TGME49_262040	SAC3/GANP family protein	269	30	4
1364	TGME49_264980	hypothetical protein	1303	145	4
1365	TGME49_269410	hypothetical protein	217	24	4
1366	TGME49_285850	peptidyl-prolyl cis-trans isomerase, FKBP-type domain-containing protein	428	46	4
1367	TGME49_289780	ATP-dependent hsl protease ATP-binding subunit hslU, putative	937	102	4
1368	TGME49_293870	thioredoxin, putative	106	12	4
1369	TGME49_294010	yrdC domain-containing protein	828	87	4
1370	TGME49_298990	ferredoxin NADP+ oxidoreductase FNR	497	54	4
1371	TGME49_304490	hypothetical protein	294	32	4
1372	TGME49_309250	hypothetical protein	3800	407	4
1373	TGME49_313640	hypothetical protein	201	22	4
1374	TGME49_321450	Myb family DNA-binding domain-containing protein	4221	437	4
1375	TGME49_202830	Elicitor-responsive protein, putative	306	33	4
1376	TGME49_210360	DEAD (Asp-Glu-Ala-Asp) box polypeptide 41 family protein	657	73	4
1377	TGME49_215360	dense granule protein GRA62	391	43	4
1378	TGME49_219800	vacuolar ATP synthase subunit b, putative	505	57	4
1379	TGME49_220140	EF hand domain-containing protein	244	26	4
1380	TGME49_223760	hypothetical protein	1588	169	4
1381	TGME49_226680	hypothetical protein	899	98	4
1382	TGME49_229180	HEAT repeat-containing protein	1238	136	4
1383	TGME49_229480	calcium binding protein precursor, putative	335	38	4
1384	TGME49_230860	hypothetical protein	903	97	4
1385	TGME49_242010	glucose inhibited division protein A subfamily protein	1509	163	4
1386	TGME49_245485	microneme protein MIC9	300	32	4
1387	TGME49_247020	high mobility group protein b1, putative	259	29	4
1388	TGME49_254410	protein phosphatase 2C, putative	627	67	4
1389	TGME49_254810	hypothetical protein	1570	172	4
1390	TGME49_264450	DNA topoisomerase III beta-1, putative	852	95	4
1391	TGME49_269650	FFD and TFG box motifs protein	492	51	4
1392	TGME49_269770	WD domain, G-beta repeat-containing protein	1127	121	4
1393	TGME49_271270	hypothetical protein	847	93	4
1394	TGME49_273370	coatomer gamma 2-subunit protein, putative	1044	112	4
1395	TGME49_275568	GPI transamidase subunit PIG-U protein	548	61	4
1396	TGME49_285970	30S ribosomal protein S5, putative	1140	127	4
1397	TGME49_288840	dense granule protein GRA18	648	71	4
1398	TGME49_290850	WD-40 repeat protein	521	58	4
1399	TGME49_294770	Armadillo/beta-catenin family repeat-containing protein	710	74	4
1400	TGME49_296950	hypothetical protein	1481	161	4
1401	TGME49_307570	glycerol-3-phosphate dehydrogenase (gpdh), putative	902	99	4
1402	TGME49_309885	hypothetical protein	1012	113	4
1403	TGME49_310870	integral membrane protein, putative	201	22	4
1404	TGME49_316250	dense granule protein GRA45	394	45	4
1405	TGME49_320450	ribosome biogenesis regulatory protein (rrs1) protein	319	36	4
1406	TGME49_209060	thrombospondin type 1 domain-containing protein	876	94	4
1407	TGME49_213890	Myb family DNA-binding domain-containing protein	1126	118	4
1408	TGME49_217020	ATPase, AFG1 family protein	708	80	4
1409	TGME49_222360	E3 UFM1-protein ligase 1	774	83	4
1410	TGME49_243790	SAG-related sequence SRS33	293	32	4
1411	TGME49_256050	signal recognition particle 14kd protein	172	19	4
1412	TGME49_267690	hypothetical protein	1928	212	4
1413	TGME49_272380	hypothetical protein	581	64	4
1414	TGME49_286510	hypothetical protein	496	53	4
1415	TGME49_293670	transcription elongation factor A TFIIS	418	46	4
1416	TGME49_304630	ATG C terminal domain-containing protein	8080	875	4
1417	TGME49_306330	phospholipase	582	63	4
1418	TGME49_309380	Nuf2	608	70	4
1419	TGME49_313130	hypothetical protein	1204	134	4
1420	TGME49_320300	SWI2/SNF2 Brahma-like putative	1628	182	4
1421	TGME49_320490	dense granule protein GRA66	1134	126	4
1422	TGME49_242840	cytochrome c oxidase subunit ApiCOX14	119	14	4
1423	TGME49_200310	hypothetical protein	169	19	4
1424	TGME49_300190	ribosomal protein RPL37A	96	10	4
1424.1	TGME49_325400	ribosomal L37ae family protein	120	13	4
1425	TGME49_232720	Lsm12, putative	249	27	4
1426	TGME49_215660	hypothetical protein	645	70	4
1427	TGME49_230450	bifunctional GMP synthase/glutamine amidotransferase protein	569	62	4
1428	TGME49_258540	phosphoglycerate mutase family protein	2620	285	4
1429	TGME49_320592	hypothetical protein	2072	223	4
1430	TGME49_255320	mRNA turnover 4 (MRT4) family protein	228	26	4
1431	TGME49_270840	poly(ADP-ribose) polymerase catalytic domain-containing protein	1012	113	4
1432	TGME49_211020	polyadenylate-binding protein PABPN	268	29	4
1433	TGME49_225990	acyl transferase domain-containing protein	502	53	4
1434	TGME49_232370	CW-type Zinc Finger protein	1156	119	4
1435	TGME49_234610	WD-40 repeat protein	702	77	4
1436	TGME49_248690	hypothetical protein	248	27	4
1437	TGME49_267450	alpha-tubulin suppressor protein	989	104	4
1438	TGME49_220890	dense granule protein GRA12A	454	51	4
1439	TGME49_263870	glutamate-tRNA ligase	849	95	4
1440	TGME49_266990	beta-COP	1103	122	4
1441	TGME49_272210	hypothetical protein	946	104	4
1442	TGME49_225560	inner membrane complex protein IMC41	1116	124	4
1443	TGME49_271760	seryl-tRNA synthetase (SerRS2)	853	92	4
1444	TGME49_227990	hypothetical protein	905	99	4
1445	TGME49_252440	peptidase c13 family protein	604	66	4
1446	TGME49_290460	hypothetical protein	611	68	4
1447	TGME49_310320	calreticulin family protein	578	64	4
1448	TGME49_262910	NADH-cytochrome b5 reductase 1, putative	339	38	4
1449	TGME49_310118	hypothetical protein	545	63	4
1450	TGME49_248510	hypothetical protein	11933	1296	4
1451	TGME49_264600	hypothetical protein	217	24	4
1452	TGME49_265840	nuclear mesh protein NMP1	1338	149	4
1453	TGME49_309080	hypothetical protein	1525	166	4
1454	TGME49_271820	lipoyltransferase and lipoate-protein ligase subfamily protein	476	52	4
1455	TGME49_267390	DNA-directed RNA polymerase I RPAC1	346	38	4
1456	TGME49_236930	hypothetical protein	5660	610	4
1457	TGME49_236950	hypothetical protein	112	12	4
1458	TGME49_233190	SKIP/SNW domain-containing protein	557	61	4
1459	TGME49_209450	TLD protein	882	92	4
1460	TGME49_267040	hypothetical protein	475	55	4
1461	TGME49_266120	thioredoxin-dependent peroxidase TPX1/2	333	37	4
1462	TGME49_213790	CRAL/TRIO domain-containing protein	1761	190	4
1463	TGME49_201400	Sin3-associated polypeptide SAP18	868	97	4
1464	TGME49_211470	Fcf2 pre-rRNA processing protein	454	48	4
1465	TGME49_285180	hypothetical protein	632	70	4
1466	TGME49_267080	26S protease regulatory subunit 4, putative	441	49	4
1467	TGME49_202530	aspartate-tRNA ligase	773	87	4
1468	TGME49_224720	SPOC domain-containing protein	704	73	4
1469	TGME49_229620	hypothetical protein	1012	113	4
1470	TGME49_220600	apicomplexan amino acid transporter ApiAT3-3	755	82	4
1471	TGME49_252380	hypothetical protein	1222	136	4
1472	TGME49_268260	hypothetical protein	801	87	4
1473	TGME49_221950	splicing factor 3A subunit 3, putative	558	65	4
1474	TGME49_297530	DNA-directed RNA polymerase I RPA2	1388	154	4
1475	TGME49_258070	hypothetical protein	678	76	4
1476	TGME49_313700	hypothetical protein	583	63	4
1477	TGME49_308930	50S ribosomal protein L33, putative	126	15	4
1478	TGME49_219250	acetyltransferase, GNAT family protein	823	90	4
1479	TGME49_281630	hydroxyacylglutathione hydrolase	450	48	4
1480	TGME49_297890	hypothetical protein	1547	168	4
1481	TGME49_219200	DEAD/DEAH box RNA helicase family protein	962	107	4
1482	TGME49_309110	tRNA-specific 2-thiouridylase MNMA	1598	174	4
1483	TGME49_236890	dense granule protein GRA37	218	25	3
1484	TGME49_260990	hypothetical protein	181	20	3
1485	TGME49_243390	ER membrane protein complex subunit 7, putative	337	37	3
1486	TGME49_243570	ribosomal protein RPS26	112	13	3
1487	TGME49_310780	dense granule protein GRA4	345	36	3
1488	TGME49_223410	eukaryotic initiation factor-4E, putative	225	26	3
1489	TGME49_227920	hypothetical protein	85	10	3
1490	TGME49_210820	hypothetical protein	1062	113	3
1491	TGME49_239410	hypothetical protein	2507	256	3
1492	TGME49_241240	dense granule protein GRA65	706	76	3
1493	TGME49_224260	PHD-finger domain-containing protein	5657	602	3
1494	TGME49_226660	m6A methyltransferase component VIRMA	3735	390	3
1495	TGME49_232260	hypothetical protein	306	32	3
1496	TGME49_235130	rhoptry apical surface protein RASP1	487	55	3
1497	TGME49_235690	inner membrane complex protein IMC37	238	25	3
1498	TGME49_249670	cathepsin B	572	62	3
1499	TGME49_253040	actin-related protein ARP4A	727	77	3
1500	TGME49_202760	hypothetical protein	364	39	3
1501	TGME49_205558	NAC domain-containing protein	189	21	3
1502	TGME49_219700	DNA replication licensing factor MCM4, putative	1014	112	3
1503	TGME49_220260	hypothetical protein	596	63	3
1504	TGME49_232030	inner membrane complex protein IMC21	208	23	3
1505	TGME49_269950	dense granule protein GRA61	944	105	3
1506	TGME49_278130	basal complex component BCC11	1534	168	3
1507	TGME49_305590	ABC transporter transmembrane region domain-containing protein	1883	206	3
1508	TGME49_315310	hypothetical protein	664	73	3
1509	TGME49_202540	3'5'-cyclic nucleotide phosphodiesterase PDE1	1670	182	3
1510	TGME49_237560	iron-sulfur cluster assembly protein ISU1	219	24	3
1511	TGME49_316530	apicomplexan kinetochore protein AKIT7, putative	830	93	3
1512	TGME49_201150	heavy metal translocating P-type ATPase subfamily protein	1965	207	3
1513	TGME49_224460	aminopeptidase N3	970	109	3
1514	TGME49_227840	Memo family protein	302	33	3
1515	TGME49_268950	hypothetical protein	543	60	3
1516	TGME49_289570	phosphatidylinositol transfer protein	1912	210	3
1517	TGME49_262430	4-hydroxy-3-methylbut-2-en-1-yl diphosphate synthase	1283	141	3
1518	TGME49_247520	WAVE complex interacting protein WIP	256	27	3
1519	TGME49_259630	inner membrane complex protein IMC27	160	18	3
1520	TGME49_310360	hypothetical protein	224	25	3
1521	TGME49_221510	cytochrome c oxidase subunit ApiCOX18	159	18	3
1522	TGME49_204370	mitochondrial pyruvate carrier protein 2	135	15	3
1523	TGME49_222270	hypothetical protein	387	42	3
1524	TGME49_214575	hypothetical protein	92	10	3
1525	TGME49_239330	ribosomal protein RPL37	98	11	3
1526	TGME49_240650	coatomer protein complex, subunit alpha, putative	1300	143	3
1527	TGME49_202572	ribophorin i protein	959	106	3
1528	TGME49_205700	cyclophilin precursor	348	38	3
1529	TGME49_235020	COPI protein, putative	1256	137	3
1530	TGME49_253640	hypothetical protein	230	25	3
1531	TGME49_277920	hypothetical protein	90	10	3
1532	TGME49_278440	SWI2/SNF2 Brahma-like putative	2668	285	3
1533	TGME49_319530	splicing factor SF2	449	53	3
1534	TGME49_203540	RNA binding protein, putative	1127	119	3
1535	TGME49_218610	ATPase (DUF699) protein	1247	136	3
1536	TGME49_228360	peptidyl-prolyl isomerase FKBP12, putative	362	38	3
1537	TGME49_241890	hypothetical protein	175	20	3
1538	TGME49_263810	hypothetical protein	213	24	3
1539	TGME49_270560	peptidyl-prolyl cis-trans isomerase family 1	195	21	3
1540	TGME49_289300	methionyl-tRNA synthetase	976	106	3
1541	TGME49_289880	hypothetical protein	1326	149	3
1542	TGME49_202160	ABC1 family protein	918	100	3
1543	TGME49_243760	hypothetical protein	435	49	3
1544	TGME49_246730	rRNA-processing protein EBP2, putative	349	40	3
1545	TGME49_293470	immune mapped protein IMP1	400	43	3
1546	TGME49_295080	hypothetical protein	232	25	3
1547	TGME49_305010	pre-mRNA branch site protein p14, putative	156	17	3
1548	TGME49_234280	AMP deaminase	1163	130	3
1549	TGME49_248850	methionine aminopeptidase 1b	416	47	3
1550	TGME49_261750	rhoptry neck protein RON10	835	91	3
1551	TGME49_308580	Lon protease family protein	1498	164	3
1552	TGME49_285240	3-oxo-5-alpha-steroid 4-dehydrogenase	347	40	3
1553	TGME49_310010	rhoptry neck protein RON1	1158	127	3
1554	TGME49_226950	IgA-specific metalloendopeptidase	2702	281	3
1555	TGME49_291980	HECT-domain (ubiquitin-transferase) domain-containing protein	4155	445	3
1556	TGME49_294350	DEAD/DEAH box helicase domain-containing protein	2434	274	3
1557	TGME49_294630	PH domain-containing protein, putative	880	96	3
1558	TGME49_308950	histidine acid phosphatase superfamily protein	598	66	3
1559	TGME49_213420	RAP domain-containing protein	713	79	3
1560	TGME49_306560	hypothetical protein	698	67	3
1561	TGME49_200280	WD domain, G-beta repeat-containing protein	948	102	3
1562	TGME49_207450	RNA-splicing ligase RtcB, putative	519	56	3
1563	TGME49_209500	hypothetical protein	3082	328	3
1564	TGME49_260825	hypothetical protein	92	10	3
1565	TGME49_211710	TB2/DP1, HVA22 family protein	168	19	3
1566	TGME49_290730	CS domain-containing protein	380	42	3
1567	TGME49_306520	tRNA pseudouridine synthase B, putative	599	66	3
1568	TGME49_225270	hypothetical protein	3243	350	3
1569	TGME49_233540	transporter, major facilitator family protein	547	58	3
1570	TGME49_240520	hypothetical protein	399	44	3
1571	TGME49_247930	SNARE domain-containing protein	323	36	3
1572	TGME49_267560	folate-binding protein YgfZ protein	1428	155	3
1573	TGME49_294040	KDEL endoplasmic reticulum proteinretention receptor 2 (KDELR2), putative	400	45	3
1574	TGME49_300680	RNA polymerase C1, putative	565	67	3
1575	TGME49_314460	hypothetical protein	351	38	3
1576	TGME49_223620	protein transport protein BOS1, putative	264	29	3
1577	TGME49_229990	T-complex protein 1 subunit alpha, putative	548	59	3
1578	TGME49_235750	ULK kinase	363	41	3
1579	TGME49_301130	hypothetical protein	127	14	3
1580	TGME49_217480	hypothetical protein	1589	175	3
1581	TGME49_260870	zinc finger cdgsh type protein	196	21	3
1582	TGME49_300140	elongation factor 1-gamma, putative	394	44	3
1583	TGME49_201840	aspartyl protease ASP1	619	67	3
1584	TGME49_310190	VPS15-like kinase	3028	317	3
1585	TGME49_232390	18S rRNA biogenesis protein RCL1 protein	442	48	3
1586	TGME49_312260	hypothetical protein	915	97	3
1587	TGME49_316255	hypothetical protein	86	10	3
1588	TGME49_248890	actin-like protein ALP3b	567	61	3
1589	TGME49_239790	BRCA1 C Terminus (BRCT) domain-containing protein	733	82	3
1590	TGME49_268720	Hrf1 family protein	474	49	3
1591	TGME49_320760	hypothetical protein	357	39	3
1592	TGME49_228000	splicing factor 3A subunit 2, putative	242	28	3
1593	TGME49_255300	hypothetical protein	2496	265	3
1594	TGME49_258000	hypothetical protein	1271	136	3
1595	TGME49_214970	DNA replication licensing factor, putative	1049	117	3
1596	TGME49_208540	DEAD/DEAH box helicase domain-containing protein	1043	115	3
1597	TGME49_249720	ATP synthase F0 subunit 9, putative	166	18	3
1598	TGME49_284645	hypothetical protein	2811	306	3
1599	TGME49_232020	rhoptry neck protein RON12	1257	135	3
1600	TGME49_238190	DNA-directed RNA polymerase II RPB3	484	52	3
1601	TGME49_230180	dense granule protein GRA24	542	57	3
1602	TGME49_222000	brix domain-containing protein	517	59	3
1603	TGME49_290890	carbonyl reductase 1, putative	401	44	3
1604	TGME49_250330	hypothetical protein	413	47	3
1605	TGME49_269260	suppressor of calcium-dependent egress SCE1	648	72	3
1606	TGME49_278490	Zn-finger, RING domain containing protein	289	33	3
1607	TGME49_308870	hypothetical protein	693	75	3
1608	TGME49_213050	hypothetical protein	192	21	3
1609	TGME49_216020	Ufm1-specific protease UFSP	853	92	3
1610	TGME49_243290	hypothetical protein	633	69	3
1611	TGME49_309740	LSM domain-containing protein	131	14	3
1612	TGME49_310470	cytochrome c oxidase subunit COX2b	191	21	3
1613	TGME49_211890	RAP domain-containing protein	5232	572	3
1614	TGME49_257110	hypothetical protein	618	68	3
1615	TGME49_253880	GNS1/SUR4 family protein	727	78	3
1616	TGME49_294290	Der1ER1	293	32	3
1617	TGME49_224580	RNA recognition motif-containing protein	539	54	3
1618	TGME49_270640	RNA recognition motif-containing protein	208	25	3
1619	TGME49_224820	hypothetical protein	340	37	3
1620	TGME49_257090	NAC domain-containing protein	359	39	3
1621	TGME49_261210	26s proteasome subunit p55, putative	485	55	3
1622	TGME49_262560	hypothetical protein	283	29	3
1623	TGME49_256760	pyruvate kinase PyK1	531	58	3
1624	TGME49_305900	hypothetical protein	236	26	3
1625	TGME49_259090	ubiquitin-conjugating enzyme subfamily protein	476	51	3
1626	TGME49_313930	chloroquine resistance transporter CRT	881	95	3
1627	TGME49_275440	dense granule protein GRA6	224	23	3
1628	TGME49_267840	ER membrane protein complex subunit 2, putative	347	39	3
1629	TGME49_236570	lysine decarboxylase family protein	397	44	3
1630	TGME49_277090	mitochondrial iron transporter MIT	885	94	3
1631	TGME49_315750	inner membrane complex protein IMC26	231	26	3
1632	TGME49_297245	transporter, major facilitator family protein	652	69	3
1633	TGME49_208350	RNA-binding protein, putative	369	40	3
1634	TGME49_318310	transketolase	699	77	3
1635	TGME49_260450	DEAD/DEAH box helicase domain-containing protein	1841	200	3
1636	TGME49_246178	hypothetical protein	380	42	3
1637	TGME49_214610	trafficking protein particle complex subunit TRS85	3383	355	3
1638	TGME49_269250	Mov34/MPN/PAD-1 family protein	343	38	3
1639	TGME49_248250	translation initiation factor IF-2, putative	112	13	3
1640	TGME49_243580	Hit family protein involved in cell-cycle regulation, putative	276	31	3
1641	TGME49_310210	hypothetical protein	788	84	3
1642	TGME49_310370	hypothetical protein	595	64	3
1643	TGME49_248950	carrier superfamily protein	592	63	3
1644	TGME49_289330	ubiquitin carboxyl-terminal hydrolase family 2 protein	2297	248	3
1645	TGME49_302055	ribosomal protein S12	121	14	3
1646	TGME49_213280	SAG-related sequence SRS25	191	21	3
1647	TGME49_223270	hypothetical protein	1352	147	3
1648	TGME49_208320	polynucleotide kinase 3 phosphatase	703	77	3
1649	TGME49_259000	ER membrane protein complex subunit 4, putative	229	24	3
1650	TGME49_203620	ribosomal protein RPS35	584	64	3
1651	TGME49_226640	zinc binding protein, putative	130	15	3
1652	TGME49_207680	suppressor of kinetochore protein 1	170	19	3
1653	TGME49_239087	hypothetical protein	150	17	3
1654	TGME49_203400	hypothetical protein	580	65	3
1655	TGME49_321620	dynamin-related protein DRPB	860	96	3
1656	TGME49_286050	apicoplast TIC22 protein	536	61	3
1657	TGME49_257040	TB2/DP1, HVA22 family protein	217	24	3
1658	TGME49_212290	ribosomal protein RPS19	313	35	3
1659	TGME49_264640	bromodomain-containing protein BDP2	1354	140	3
1660	TGME49_236840	zinc finger (C-x8-C-x5-C-x3-H)-2, putative	372	42	3
1661	TGME49_279430	cwf18 pre-mRNA splicing factor protein	152	18	3
1662	TGME49_216650	S15 sporozoite-expressed protein	436	49	3
1663	TGME49_281980	phosphatidate cytidylyltransferase	1068	115	3
1664	TGME49_307605	hypothetical protein	203	22	3
1665	TGME49_243410	tetratricopeptide repeat-containing protein	551	59	3
1666	TGME49_267650	hypothetical protein	3032	324	3
1667	TGME49_263110	hypothetical protein	391	44	3
1668	TGME49_256990	glycyl-tRNA synthetase	771	86	3
1669	TGME49_226620	hypothetical protein	3744	395	3
1670	TGME49_253430	asparagine synthetase, putative	588	66	3
1671	TGME49_313230	eukaryotic initiation factor-2, alpha subunit	347	39	3
1672	TGME49_310900	AP2 domain transcription factor AP2XI-2	2243	233	3
1673	TGME49_276170	phosphatidylinositol 3- and 4-kinase	1228	135	3
1674	TGME49_320010	hypothetical protein	964	98	3
1675	TGME49_320690	gamma-soluble NSF attachment protein, putative	407	45	3
1676	TGME49_315940	rhoptry protein, putative	1063	118	3
1677	TGME49_277030	isoleucyl-tRNA synthetase, putative	2447	270	3
1678	TGME49_278170	hypothetical protein	538	59	3
1679	TGME49_306380	U1 zinc finger protein	215	22	3
1680	TGME49_315980	EREBP-4 family protein	300	33	3
1681	TGME49_225380	hypothetical protein	447	51	3
1682	TGME49_277895	ubiquitin carboxyl-terminal hydrolase	3113	332	3
1683	TGME49_255910	PfMNL-2 CISD1 family iron-sulfur protein, putative	231	25	3
1684	TGME49_313560	60S ribosomal protein L7a, putative	173	19	3
1685	TGME49_210730	ATP-dependent protease ATPase subunit ClpY, putative	672	73	3
1686	TGME49_291690	hypothetical protein	797	90	3
1687	TGME49_330000	cytochrome b	368	42	3
1688	TGME49_248520	hypothetical protein	283	31	3
1689	TGME49_270620	DEAD/DEAH box helicase domain-containing protein	943	102	3
1690	TGME49_232190	Sec7 domain-containing protein	3294	355	3
1691	TGME49_306600	RNA recognition motif-containing protein	189	21	3
1692	TGME49_210700	hypothetical protein	8642	927	3
1693	TGME49_243430	OTU domain-containing protein OTUD3C	1395	147	3
1694	TGME49_278270	nucleolar protein, structural component of H/ACA snoRNPs, putative	64	7	3
1695	TGME49_223710	tetratricopeptide repeat-containing protein	964	109	3
1696	TGME49_230590	chitobiosyldiphosphodolichol beta-mannosyltransferase	931	102	3
1697	TGME49_205670	striated fiber assemblin SFA2	262	30	3
1698	TGME49_243298	metacaspase MCA3, putative	2055	221	3
1699	TGME49_289700	apicomplexan kinetochore protein AKIT6, putative	588	65	3
1700	TGME49_215060	small GTP-binding protein sar1, putative	192	22	3
1701	TGME49_291850	ribosomal protein RPS30	59	7	3
1702	TGME49_285272	hypothetical protein	706	76	3
1703	TGME49_316570	hypothetical protein	914	100	3
1704	TGME49_239680	hypothetical protein	601	65	3
1705	TGME49_225410	histone H3 centromeric CENH3	216	23	3
1706	TGME49_217570	ribosomal protein RPS27	151	17	3
1707	TGME49_285950	hypothetical protein	833	91	3
1708	TGME49_244880	DNA-directed RNA polymerase I RPA1	2768	302	3
1709	TGME49_235420	hypothetical protein	4118	423	3
1710	TGME49_205180	RNA recognition motif-containing protein	274	32	3
1711	TGME49_227060	hypothetical protein	1273	139	3
1712	TGME49_233160	hypothetical protein	1874	199	3
1713	TGME49_250810	ribosomal protein RPL35	178	20	3
1714	TGME49_247380	hypothetical protein	1106	120	3
1715	TGME49_269710	hypothetical protein	1612	170	3
1716	TGME49_205540	DEAD/DEAH box helicase domain-containing protein	1069	117	3
1717	TGME49_306220	hypothetical protein	675	77	3
1718	TGME49_289600	heat shock protein HSP29	272	30	3
1719	TGME49_204550	hypothetical protein	953	103	3
1720	TGME49_226910	Amylo-alpha-1,6-glucosidase	1882	208	3
1721	TGME49_225060	nucleoredoxin family protein	416	45	3
1722	TGME49_202350	50S ribosomal protein L21, putative	681	77	3
1723	TGME49_232100	RAP domain-containing protein	1591	176	3
1724	TGME49_262810	iron donor protein CyaY protein	287	30	3
1725	TGME49_248790	hypothetical protein	243	28	3
1726	TGME49_266840	hypothetical protein	380	42	3
1727	TGME49_207990	ribosomal RNA large subunit methyltransferase J protein	981	109	3
1728	TGME49_258980	hypothetical protein	356	38	3
1729	TGME49_227320	hypothetical protein	1231	132	3
1730	TGME49_266400	hypothetical protein	960	105	3
1731	TGME49_219310	DnaK family protein	818	90	3
1732	TGME49_213940	CHCH domain-containing protein	149	15	3
1733	TGME49_300240	syntaxin 6	237	27	3
1734	TGME49_313450	AP-2 complex subunit sigma-1, putative	143	17	3
1735	TGME49_214950	hypothetical protein	195	21	3
1736	TGME49_281580	PP2C, putative	673	72	3
1737	TGME49_306290	DNA-directed RNA polymerase III RPC1	1746	194	3
1738	TGME49_294330	apical membrane antigen AMA4	1148	123	3
1739	TGME49_311410	M phase phosphoprotein MPP10, putative	866	97	3
1740	TGME49_246530	phospholipase D active site domain-containing protein	826	89	3
1741	TGME49_255060	cytochrome b(N-terminal)/b6/petB subfamily protein	403	45	3
1742	TGME49_248660	cytochrome c oxidase assembly protein COX14, putative	122	14	3
1743	TGME49_309800	RNA recognition motif-containing protein	385	41	3
1744	TGME49_234230	hypothetical protein	4628	491	3
1745	TGME49_253350	hypothetical protein	811	88	3
1746	TGME49_255400	hypothetical protein	311	33	3
1747	TGME49_225050	adenosylhomocysteinase, putative	588	64	3
1748	TGME49_247330	hypothetical protein	1891	204	3
1749	TGME49_256970	vacuolar ATP synthase subunit A, putative	616	68	3
1750	TGME49_200450	hypothetical protein	1317	145	3
1751	TGME49_297940	single-stranded DNA-binding protein SSB	568	60	2
1752	TGME49_313690	Sel1 repeat-containing protein	1012	112	2
1753	TGME49_289620	cathepsin CPC1	733	79	2
1754	TGME49_314710	carrier superfamily protein	441	47	2
1755	TGME49_235402	CorA family Mg2+ transporter protein	1187	128	2
1756	TGME49_215020	hypothetical protein	530	59	2
1757	TGME49_237015	dense granule protein GRA43	264	29	2
1758	TGME49_270360	ATP synthase-associated protein	252	28	2
1759	TGME49_230010	hypothetical protein	1295	140	2
1760	TGME49_254470	Myc-regulation protein MYR1	732	80	2
1761	TGME49_275990	hypothetical protein	1174	126	2
1762	TGME49_250060	DNA-directed RNA polymerase I RPA12	348	38	2
1763	TGME49_279320	hypothetical protein	4967	511	2
1764	TGME49_219682	pyruvate dehydrogenase kinase, putative	758	82	2
1765	TGME49_254260	COX19 cytochrome c oxidase assembly family protein	256	28	2
1766	TGME49_273130	SAG-related sequence SRS30A	362	38	2
1767	TGME49_316280	transporter facilitator protein TFP3	531	58	2
1768	TGME49_236580	Prp31-15.5k-U4 Snrna Complex family protein	182	20	2
1769	TGME49_230980	myosin I	1821	201	2
1770	TGME49_214140	hypothetical protein	1975	205	2
1771	TGME49_291800	ADP-ribosylation factor family protein	202	22	2
1772	TGME49_269450	hypothetical protein	350	40	2
1773	TGME49_225000	hypothetical protein	1474	155	2
1774	TGME49_214470	ubiquitin-like protease ULP1	771	85	2
1775	TGME49_212980	KH domain-containing protein	715	76	2
1776	TGME49_252340	MBOAT domain-containing protein	1243	139	2
1777	TGME49_278950	LSM domain-containing protein	121	13	2
1778	TGME49_203990	rhoptry protein ROP12	236	25	2
1779	TGME49_309390	hypothetical protein	494	54	2
1780	TGME49_207710	phosphatidylinositol synthase, putative	258	28	2
1781	TGME49_304660	prostaglandin-E synthase	532	57	2
1782	TGME49_215160	hypothetical protein	269	31	2
1783	TGME49_201520	protein phosphatase 2C domain-containing protein	373	42	2
1784	TGME49_229470	hypothetical protein	409	45	2
1785	TGME49_231170	structural maintenance of chromosomes protein SMC4, putative	1528	170	2
1786	TGME49_286790	nuclear factor NF2	313	36	2
1787	TGME49_269740	R3H domain-containing protein	1307	143	2
1788	TGME49_258030	DNA polymerase	1268	139	2
1789	TGME49_310350	PGAP1 family protein	2784	303	2
1790	TGME49_237520	hypothetical protein	1147	115	2
1791	TGME49_250900	hypothetical protein	262	29	2
1792	TGME49_254610	Tim10/DDP family zinc finger superfamily protein	91	10	2
1793	TGME49_204060	syntaxin-12	494	54	2
1794	TGME49_249680	RNA polymerase II associated Paf1 complex component PAF1	578	62	2
1795	TGME49_218270	rhoptry protein ROP48	363	39	2
1796	TGME49_292080	leucyl-tRNA synthetase	1259	141	2
1797	TGME49_321530	cathepsin CPL	422	48	2
1798	TGME49_233080	G-patch domain-containing protein	1415	156	2
1799	TGME49_293630	hypothetical protein	811	90	2
1800	TGME49_222660	leucine rich repeat-containing protein	1705	193	2
1801	TGME49_311840	hypothetical protein	233	26	2
1802	TGME49_319950	rRNA-processing protein FCF1, putative	201	23	2
1803	TGME49_295090	hypothetical protein	735	80	2
1804	TGME49_268910	signal peptidase I protein	215	24	2
1805	TGME49_310380	brix domain containing protein	314	36	2
1806	TGME49_220390	hypothetical protein	274	29	2
1807	TGME49_305120	transporter, solute:sodium symporter (SSS) family protein	541	58	2
1808	TGME49_211410	translation initiation factor sui1 protein	748	81	2
1809	TGME49_229490	tetratricopeptide repeat-containing protein	823	91	2
1810	TGME49_310050	RNA recognition motif-containing protein	458	49	2
1811	TGME49_302057	ribosomal protein S7	147	18	2
1812	TGME49_260790	RAP domain-containing protein	445	52	2
1813	TGME49_210980	alternative splicing type 3 and, putative	554	65	2
1814	TGME49_204880	hypothetical protein	897	96	2
1815	TGME49_217050	ADA2-A transcriptional co-activator SAGA component	1203	126	2
1816	TGME49_214870	ribosomal protein L9, N-terminal domain-containing protein	492	54	2
1817	TGME49_201700	protein transport protein SEC13	654	67	2
1818	TGME49_294780	hypothetical protein	323	35	2
1819	TGME49_271300	DNA-directed RNA polymerase II RPB7	207	23	2
1820	TGME49_276970	hypothetical protein	716	78	2
1821	TGME49_260660	50S ribosomal protein L23, putative	253	29	2
1822	TGME49_314418	AP-4 complex subunit sigma, putative	145	17	2
1823	TGME49_225120	hypothetical protein	242	27	2
1825	TGME49_267740	hypothetical protein	340	37	2
1826	TGME49_206580	formin FRM2	4709	492	2
1827	TGME49_313100	signal recognition particle SRP54 protein	582	63	2
1828	TGME49_294970	hypothetical protein	659	68	2
1829	TGME49_263785	phosphatidate cytidylyltransferase CDS2	1052	110	2
1830	TGME49_227830	mitochondrial inner membrane translocase TIM44, putative	598	65	2
1831	TGME49_234220	hypothetical protein	1072	116	2
1832	TGME49_311680	FUN14 family protein	184	20	2
1833	TGME49_244000	DEAD/DEAH box helicase domain-containing protein	996	111	2
1834	TGME49_318710	ATP-binding cassette sub-family F member 1	811	89	2
1835	TGME49_297500	T-complex protein 1 eta subunit	546	59	2
1836	TGME49_234550	ribosomal protein RPL29	54	6	2
1837	TGME49_315920	DNA-directed RNA polymerase II RPB11A	178	20	2
1838	TGME49_234900	PHD-finger domain-containing protein	4669	481	2
1839	TGME49_283730	endomembrane protein 70 subfamily protein	674	76	2
1840	TGME49_226400	lipoic acid synthase LIPA	543	59	2
1841	TGME49_219440	hypothetical protein	1707	181	2
1842	TGME49_271935	hypothetical protein	89	10	2
1843	TGME49_312480	uracil phosphoribosyltransferase FUR1, putative	244	28	2
1844	TGME49_268750	peptidyl-prolyl cis-trans isomerase E, putative	145	16	2
1845	TGME49_246978	hypothetical protein	1463	161	2
1846	TGME49_268850	enolase 2	475	52	2
1847	TGME49_205440	CCT chaperonin gamma subunit	556	61	2
1848	TGME49_232000	dense granule protein GRA30	637	69	2
1849	TGME49_225745	hypothetical protein	12206	1320	2
1850	TGME49_232540	FAD binding domain-containing protein	1204	133	2
1851	TGME49_293380	histone lysine acetyltransferase HAT1	741	82	2
1852	TGME49_290650	hypothetical protein	686	75	2
1853	TGME49_254230	hypothetical protein	656	73	2
1854	TGME49_224235	translation initiation factor IF-3 protein	549	61	2
1855	TGME49_253800	ribosomal protein L15, putative	638	71	2
1856	TGME49_268780	hypothetical protein	7354	776	2
1857	TGME49_207120	Sad1/UNC family protein	3396	360	2
1858	TGME49_248630	actin-related protein ARP1	383	42	2
1859	TGME49_221630	IMC-associated protein IAP4	1940	210	2
1860	TGME49_221210	cyclophilin	179	20	2
1861	TGME49_293000	3'5'-cyclic nucleotide phosphodiesterase PDE2	2238	244	2
1862	TGME49_263500	vacuolar protein sorting-associated protein 26, putative	368	42	2
1863	TGME49_259850	hypothetical protein	663	75	2
1864	TGME49_205710	lysine-tRNA ligase	658	74	2
1865	TGME49_226320	hypothetical protein	720	74	2
1866	TGME49_246000	large subunit ribosomal protein IMG2	310	33	2
1867	TGME49_272910	T-complex protein 1 delta subunit	542	59	2
1868	TGME49_278630	tetratricopeptide repeat-containing protein	981	106	2
1869	TGME49_209000	HECT-domain (ubiquitin-transferase) domain-containing protein	12299	1311	2
1870	TGME49_216120	hypothetical protein	834	90	2
1871	TGME49_233230	RNA-binding protein 8A family protein	162	18	2
1872	TGME49_310235	hypothetical protein	284	32	2
1873	TGME49_211440	hypothetical protein	1665	183	2
1874	TGME49_305780	5'-3' exoribonuclease, putative	1239	139	2
1875	TGME49_291950	RNA recognition motif-containing protein	725	74	2
1876	TGME49_208970	RNA recognition motif-containing protein	283	34	2
1877	TGME49_295710	HECT-domain (ubiquitin-transferase) domain-containing protein	8096	851	2
1878	TGME49_293310	ribosomal protein L20, putative	121	15	2
1879	TGME49_238390	guanylate cyclase organizer UGO	2122	232	2
1880	TGME49_233170	hypothetical protein	160	18	2
1881	TGME49_263440	hypothetical protein	600	67	2
1882	TGME49_217590	50S ribosomal protein L17, putative	552	60	2
1883	TGME49_291820	RNA helicase (UPF2 interacting domain) protein	1539	163	2
1884	TGME49_225240	50S ribosomal protein L13, putative	231	26	2
1885	TGME49_280600	histidyl-tRNA synthetase (HisRS), putative	1252	135	2
1886	TGME49_259940	hypothetical protein	623	66	2
1887	TGME49_249360	RED family protein	586	67	2
1888	TGME49_221670	transcriptional elongation factor FACT140	1198	135	2
1889	TGME49_263550	39S ribosomal protein L47, mitochondrial precursor, putative	236	28	2
1890	TGME49_250870	palmitoyltransferase DHHC1	361	40	2
1891	TGME49_298030	Ubiquinol-cytochrome c chaperone, putative	697	78	2
1892	TGME49_290678	hypothetical protein	2592	280	2
1893	TGME49_265020	arabinogalactan protein, putative	293	31	2
1894	TGME49_294220	hypothetical protein	603	62	2
1895	TGME49_242625	ATPase family associated with various cellular activities (AAA) subfamily protein	9030	976	2
1896	TGME49_231160	hypothetical protein	178	18	2
1897	TGME49_254720	dense granule protein GRA8	269	29	2
1898	TGME49_272010	Gar1 protein RNA binding region protein	210	21	2
1899	TGME49_260020	hypothetical protein	186	19	2
1900	TGME49_237120	hypothetical protein	164	18	2
1901	TGME49_254580	adenine nucleotide transporter ANT	413	46	2
1902	TGME49_270270	hypothetical protein	377	42	2
1903	TGME49_208850	SAG-related sequence SRS11	190	19	2
1904	TGME49_209290	ribosomal protein RPS28	118	13	2
1905	TGME49_244440	nucleoside transporter protein	462	51	2
1906	TGME49_249650	apolipoprotein A-I binding protein, putative	392	44	2
1907	TGME49_305930	IMC sutures component ISC4	234	26	2
1908	TGME49_226860	SAG-related sequence SRS67	210	23	2
1909	TGME49_227890	hypothetical protein	262	29	2
1910	TGME49_240440	hypothetical protein	371	40	2
1911	TGME49_285680	dihydrolipoamide acyltransferase, putative	470	49	2
1912	TGME49_211330	methionine aminopeptidase 1c	697	76	2
1913	TGME49_263430	3-hydroxyisobutyrate dehydrogenase	320	34	2
1914	TGME49_315620	vacuolar ATP synthase subunit C, putative	404	46	2
1915	TGME49_312430	mitochondrial inner membrane protein OXA1, putative	656	70	2
1916	TGME49_316350	hypothetical protein	391	44	2
1917	TGME49_232380	WD domain, G-beta repeat-containing protein	1230	134	2
1918	TGME49_203665	hypothetical protein	9744	1047	2
1919	TGME49_226440	SWI2/SNF2-containing protein RAD16	1700	188	2
1920	TGME49_281620	aldo/keto reductase family oxidoreductase	517	57	2
1921	TGME49_254870	hypothetical protein	428	47	2
1922	TGME49_238070	glutaredoxin domain-containing protein	238	26	2
1923	TGME49_225960	STE kinase	3956	413	2
1924	TGME49_320588	glycosyl hydrolases family 35 protein	1876	207	2
1925	TGME49_266110	DEAD/DEAH box helicase domain-containing protein	867	95	2
1926	TGME49_248490	hypothetical protein	123	14	2
1927	TGME49_202440	hypothetical protein	281	32	2
1928	TGME49_313960	ribosomal protein L19 protein	744	84	2
1929	TGME49_226270	hypothetical protein	258	28	2
1930	TGME49_309770	hypothetical protein	1734	186	2
1931	TGME49_320570	elongation factor Tu, putative	586	64	2
1931.1	TGME49_320570	elongation factor Tu, putative	586	64	2
1932	TGME49_233020	Not1 N-terminal domain, CCR4-Not complex component protein	778	84	2
1933	TGME49_255350	ATPase, putative	656	72	2
1934	TGME49_265410	G-protein beta WD-40 repeat containing protein	607	67	2
1935	TGME49_271110	hypothetical protein	1860	205	2
1936	TGME49_306020	hypothetical protein	8847	953	2
1937	TGME49_242800	ribosome biogenesis protein NSA2, putative	260	30	2
1938	TGME49_282170	hypothetical protein	575	61	2
1939	TGME49_309990	hypothetical protein	190	21	2
1940	TGME49_293400	hypothetical protein	258	28	2
1941	TGME49_211240	peptidyl-tRNA hydrolase, putative	195	21	2
1942	TGME49_290040	macrophage migration inhibitory factor	116	12	2
1943	TGME49_250830	SAC3/GANP family protein	376	41	2
1944	TGME49_207910	manganese resistance 1 protein, putative	501	53	2
1945	TGME49_286410	hypothetical protein	1759	192	2
1946	TGME49_318410	TCP-1 chaperonin, putative	537	59	2
1947	TGME49_268730	glutaredoxin 1	289	31	2
1948	TGME49_266030	pre-mRNA splicing factor, putative	524	63	2
1949	TGME49_217870	palmitoyltransferase DHHC3	430	47	2
1950	TGME49_222050	hypothetical protein	1477	156	2
1951	TGME49_254800	hypothetical protein	118	14	2
1952	TGME49_217000	hypothetical protein	696	76	2
1953	TGME49_271250	hypothetical protein	418	48	2
1954	TGME49_240780	hypothetical protein	116	14	2
1955	TGME49_257980	ribosome recycling factor protein	468	52	2
1956	TGME49_221970	hypothetical protein	228	25	2
1957	TGME49_247220	nudix -type motif 9 isoform a family protein	546	61	2
1958	TGME49_250730	60S ribosomal protein L7-B, putative	267	31	2
1959	TGME49_255670	methyltransferase domain-containing protein	257	29	2
1960	TGME49_272040	WD domain, G-beta repeat-containing protein	3392	358	2
1961	TGME49_221295	hypothetical protein	196	22	2
1962	TGME49_310860	U5 snRNP-specific protein	367	39	2
1963	TGME49_211300	DUF74 family protein, putative	373	40	2
1964	TGME49_238240	bystin protein	453	50	2
1965	TGME49_285830	hypothetical protein	3329	361	2
1966	TGME49_251460	hypothetical protein	1490	161	2
1967	TGME49_272400	casein kinase ii regulatory subunit protein	361	40	2
1968	TGME49_314690	hypothetical protein	468	52	2
1969	TGME49_271380	PUB domain-containing protein	1011	108	2
1970	TGME49_205220	U5 snRNP-associated subunit, putative	1113	123	2
1971	TGME49_312280	pre-mRNA-splicing factor ATP-dependent RNA helicase, putative	1206	136	2
1972	TGME49_229420	cytochrome c, putative	163	18	2
1973	TGME49_309010	elongation factor P, putative	242	26	2
1974	TGME49_235490	hypothetical protein	923	102	2
1975	TGME49_229500	hypothetical protein	297	33	2
1976	TGME49_249780	hypothetical protein	328	36	2
1977	TGME49_309730	thioredoxin reductase	662	71	2
1978	TGME49_318760	hypothetical protein	318	36	2
1979	TGME49_280410	3'5'-cyclic nucleotide phosphodiesterase PDE7	1085	122	2
1980	TGME49_220490	pre-rRNA-processing protein PNO1, putative	295	33	2
1981	TGME49_288290	hypothetical protein	505	55	2
1982	TGME49_259172	hypothetical protein	784	88	2
1983	TGME49_266800	vacuolar iron transporter VIT	302	33	2
1984	TGME49_231600	HEAT repeat-containing protein	1169	128	2
1985	TGME49_264720	hypothetical protein	899	102	2
1986	TGME49_314430	serine/threonine specific protein phosphatase	479	54	2
1987	TGME49_258230	rhoptry kinase family protein ROP20	552	61	2
1988	TGME49_273580	hypothetical protein	1423	155	2
1989	TGME49_202390	S15 sporozoite-expressed protein	587	62	2
1990	TGME49_216700	hypothetical protein	439	48	2
1991	TGME49_255410	hypothetical protein	165	18	2
1992	TGME49_275460	hypothetical protein	285	31	2
1993	TGME49_207640	isoleucyl-tRNA synthetase family protein	1242	142	2
1994	TGME49_226060	transmembrane amino acid transporter protein	717	78	2
1995	TGME49_235140	secreted effector protein NSM	444	47	2
1996	TGME49_257380	inhibitor of cysteine protease 1	218	24	2
1997	TGME49_202370	T-complex protein 1, epsilon subunit (TCP-1-epsilon), putative	536	59	2
1998	TGME49_301250	hypothetical protein	851	96	2
1999	TGME49_253170	zinc carboxypeptidase, putative	2204	239	2
2000	TGME49_232250	catalase	502	57	2
2001	TGME49_313550	ribosomal protein RPL22	595	64	2
2002	TGME49_310180	ATP synthase-associated protein	92	10	2
2003	TGME49_268650	chaperone protein ClpB2	1020	113	2
2004	TGME49_231890	beta-ketoacyl-acyl carrier protein synthase III, putative	646	69	2
2005	TGME49_261760	CDP-alcohol phosphatidyltransferase superfamily protein	449	49	2
2006	TGME49_246600	ABC1 family protein	1900	205	2
2007	TGME49_272475	protein kinase domain-containing protein	2602	282	2
2008	TGME49_200430	cytidine and deoxycytidylate deaminase zinc-binding region domain-containing protein	514	55	2
[truncated: 122 more rows]

## Sheet: C | Strains
Line	Genotype	Source
RH TIR1-3FLAG	RHΔhxgprtΔku80; TUB1:TIR1-3FLAG, SAG1:CAT	(Brown et al., 2017) (Long et al., 2017)
RH CF1-mAID-3HA	RHΔhxgprtΔku80; TUB1:TIR1-3FLAG, SAG1:CAT; CF1-mAID-3HA, DHFR TS:HXGPRT (floxed)	This study
RH CF2-mAID-3HA	RHΔhxgprtΔku80; TUB1:TIR1-3FLAG, SAG1:CAT; CF2-mAID-3HA, DHFR TS:HXGPRT (floxed)	This study
RH SAS6L-mAID-3HA	RHΔhxgprtΔku80; TUB1:TIR1-3FLAG, SAG1:CAT; SAS6L-mAID-3HA, DHFR TS:HXGPRT (floxed)	This study
RH CF5-mAID-3HA	RHΔhxgprtΔku80; TUB1:TIR1-3FLAG, SAG1:CAT; CF5-mAID-3HA, DHFR TS:HXGPRT (floxed)	This study
RH CIP3-mAID-3HA	RHΔhxgprtΔku80; TUB1:TIR1-3FLAG, SAG1:CAT; CIP3-mAID-3HA, DHFR TS:HXGPRT (floxed)	This study
RHΔcf1	RHΔhxgprtΔku80; TUB1:TIR1-3FLAG, SAG1:CAT; Δcf1::DHFR-TS* (floxed)	This study
RHΔcf5	RHΔhxgprtΔku80; TUB1:TIR1-3FLAG, SAG1:CAT; Δcf5::DHFR-TS* (floxed)	This study
RHΔcip3	RHΔhxgprtΔku80; TUB1:TIR1-3FLAG, SAG1:CAT; Δcip3::DHFR-TS* (floxed)	This study
RHΔcf5/CF1-mAID-3HA	RHΔhxgprtΔku80; TUB1:TIR1-3FLAG, SAG1:CAT; CF1-mAID-3HA, DHFR TS:HXGPRT (floxed); Δcf1::DHFR-TS* (floxed)	This study
RHΔcip3/CF1-mAID-3HA	RHΔhxgprtΔku80; TUB1:TIR1-3FLAG, SAG1:CAT; CF1-mAID-3HA, DHFR TS:HXGPRT (floxed), Δcip3::DHFR-TS* (floxed)	This study
RHΔcip3/SAS6L-mAID-3HA	RHΔhxgprtΔku80; TUB1:TIR1-3FLAG, SAG1:CAT; SAS6L-mAID-3HA, DHFR TS:HXGPRT (floxed), Δcip3::DHFR-TS* (floxed)	This study
RHΔcf5/SAS6L-mAID-3HA	RHΔhxgprtΔku80; TUB1:TIR1-3FLAG, SAG1:CAT; SAS6L-mAID-3HA, DHFR TS:HXGPRT (floxed);Δcf5::DHFR-TS* (floxed)	This study
RHΔcf1/SAS6L-mAID-3HA	RHΔhxgprtΔku80; TUB1:TIR1-3FLAG, SAG1:CAT; SAS6L-mAID-3HA, DHFR TS:HXGPRT (floxed);Δcf1::DHFR-TS* (floxed)	This study
RH PCR2-6Ty; APR1-2Myc	RHΔhxgprtΔku80; TUB1:TIR1-3FLAG, SAG1:CAT; PCR2-6Ty, DHFR TS:DHFR (floxed); APR1-2Myc DHFR TS:HXGPRT (floxed)	This study
RH PCR2-6Ty; APR1-2Myc; pminiCre-GFP (transit)	RHΔhxgprtΔku80; TUB1:TIR1-3FLAG, SAG1:CAT; PCR2-6Ty; APR1-2Myc (removal of DHFR and HXGPRT selection cassettes by transit expresion of miniCre-GFP)	This study
RH PCR2-6Ty; APR1-2Myc; pminiCre-GFP (transit); CF1-smHA	RHΔhxgprtΔku80; TUB1:TIR1-3FLAG, SAG1:CAT; PCR2-6Ty; APR1-2Myc;CF1-smHA, DHFR TS:HXGPRT (floxed)	This study
RH PCR2-6Ty; APR1-2Myc; pminiCre-GFP (transit); CF5-smHA	RHΔhxgprtΔku80; TUB1:TIR1-3FLAG, SAG1:CAT; PCR2-6Ty; APR1-2Myc;CF5-smHA, DHFR TS:HXGPRT (floxed)	This study
RH PCR2-6Ty; APR1-2Myc; pminiCre-GFP (transit); SAS6L-smHA	RHΔhxgprtΔku80; TUB1:TIR1-3FLAG, SAG1:CAT; PCR2-6Ty; APR1-2Myc;SAS6L-smHA, DHFR TS:HXGPRT (floxed)	This study
RH PCR2-6Ty; APR1-2Myc; pminiCre-GFP (transit); CIP3-smHA	RHΔhxgprtΔku80; TUB1:TIR1-3FLAG, SAG1:CAT; PCR2-6Ty; APR1-2Myc;CIP3-smHA, DHFR TS:HXGPRT (floxed)	This study
RH SAS6L-mAID-3HA;CF1-smMyc	RHΔhxgprtΔku80; TUB1:TIR1-3FLAG, SAG1:CAT; SAS6L-mAID-3HA, DHFR TS:HXGPRT (floxed); CF1-smMyc, DHFR-TS*	This study
RH SAS6L-mAID-3HA;CF5-smMyc	RHΔhxgprtΔku80; TUB1:TIR1-3FLAG, SAG1:CAT; SAS6L-mAID-3HA, DHFR TS:HXGPRT (floxed); CF5-smMyc, DHFR-TS*	This study
RH SAS6L-mAID-3HA;CIP3-smMyc	RHΔhxgprtΔku80; TUB1:TIR1-3FLAG, SAG1:CAT; SAS6L-mAID-3HA, DHFR TS:HXGPRT (floxed); CIP3-smMyc, DHFR-TS*	This study
RH TLAP3-6Ty	RHΔhxgprtΔku80; TUB1:TIR1-3FLAG, SAG1:CAT; TLAP3-6Ty, DHFR-TS*	This study
RH TLAP4-6Ty	RHΔhxgprtΔku80; TUB1:TIR1-3FLAG, SAG1:CAT; TLAP4-6Ty, DHFR-TS*	This study
RH PCR10-mAID-3HA	RHΔhxgprtΔku80; TUB1:TIR1-3FLAG, SAG1:CAT; PCR10-mAID-3HA, DHFR TS:HXGPRT (floxed)	This study
RH FRM1-mAID-3HA	RHΔhxgprtΔku80; TUB1:TIR1-3FLAG, SAG1:CAT; FRM1-mAID-3HA, DHFR TS:HXGPRT (floxed)	This study
RH FLM1-mAID-3HA	RHΔhxgprtΔku80; TUB1:TIR1-3FLAG, SAG1:CAT; FLM1-mAID-3HA, DHFR TS:HXGPRT (floxed)	This study
RH FLM2-mAID-3HA	RHΔhxgprtΔku80; TUB1:TIR1-3FLAG, SAG1:CAT; FLM2-mAID-3HA, DHFR TS:HXGPRT (floxed)	This study
RH SET-mAID-3HA	RHΔhxgprtΔku80; TUB1:TIR1-3FLAG, SAG1:CAT; SET-mAID-3HA, DHFR TS:HXGPRT (floxed)	This study
RH SEC23-mAID-3HA	RHΔhxgprtΔku80; TUB1:TIR1-3FLAG, SAG1:CAT; SEC23-mAID-3HA, DHFR TS:HXGPRT (floxed)	This study
RH SEC24-mAID-3HA	RHΔhxgprtΔku80; TUB1:TIR1-3FLAG, SAG1:CAT; SEC24-mAID-3HA, DHFR TS:HXGPRT (floxed)	This study
RHΔSEC23	RHΔhxgprtΔku80; TUB1:TIR1-3FLAG, SAG1:CAT; ΔSEC23::DHFR-TS* (floxed)	This study
RH MyoL-mAID-3HA	RHΔhxgprtΔku80; TUB1:TIR1-3FLAG, SAG1:CAT; MyoL-mAID-3HA, DHFR TS:HXGPRT (floxed)	This study

## Sheet: D | Plasmids
Plasmid	Description	Usage	Source
pSAG1:CAS9-GFP, U6:sgUPRT	Streptococcus pyogenes Cas9 fused to GFP driven by a TgSAG1 promoter and CRISPR sgRNA targeting TgUPRT (GGCGTCTCGATTGTGAGAGC) driven from a Pol III U6 promoter.	Template for making GOI targeting Cas9 plasmids	(Shen et al., 2014)
			Addgene #54467
pSAG1:CAS9-GFP, U6:sgCF1 (5’)	Streptococcus pyogenes Cas9 fused to GFP driven by a TgSAG1 promoter and CRISPR sgRNA targeting TgCF1 5’ (GACGCGATCAGGCTCCTACG) driven from a Pol III U6 promoter. TgCF1 = TGGT1_222350	CRISPR/Cas9 plasmid for targeting TgCF1 at 5’ end of coding sequence	This study
pSAG1:CAS9-GFP, U6:sgCF1 (3’)	Streptococcus pyogenes Cas9 fused to GFP driven by a TgSAG1 promoter and CRISPR sgRNA targeting TgCF1 3’ (GCGTTCCTGAGTTCATCATC) driven from a Pol III U6 promoter. TgCF1 = TGGT1_222350	CRISPR/Cas9 plasmid for targeting TgCF1 at 3’ end of coding sequence	This study
pSAG1:CAS9-GFP, dual U6:sgCF1	Streptococcus pyogenes Cas9 fused to GFP driven by a TgSAG1 promoter and dual CRISPR sgRNAs targeting TgCF1 (GACGCGATCAGGCTCCTACG) + (GCGTTCCTGAGTTCATCATC) driven from a Pol III U6 promoter. TgCF1 = TGGT1_222350	CRISPR/Cas9 plasmid for targeting TgCF1 at 5’ and 3’ ends of coding sequence	This study
pSAG1:CAS9-GFP, U6:sgCF2 (5’)	Streptococcus pyogenes Cas9 fused to GFP driven by a TgSAG1 promoter and CRISPR sgRNA targeting TgCF2 5’ (GAAGCAAATGTTGCCGGGTG) driven from a Pol III U6 promoter. TgCF2 = TGGT1_285090	CRISPR/Cas9 plasmid for targeting TgCF2 at 5’ end of coding sequence	This study
pSAG1:CAS9-GFP, U6:sgCF2 (3’)	Streptococcus pyogenes Cas9 fused to GFP driven by a TgSAG1 promoter and CRISPR sgRNA targeting TgCF2 3’ (GCCTCACTCACGCACAGATC) driven from a Pol III U6 promoter. TgCF2 = TGGT1_285090	CRISPR/Cas9 plasmid for targeting TgCF2 at 3’ end of coding sequence	This study
pSAG1:CAS9-GFP, dual U6:sgCF2	Streptococcus pyogenes Cas9 fused to GFP driven by a TgSAG1 promoter and dual CRISPR sgRNAs targeting TgCF2 (GAAGCAAATGTTGCCGGGTG) + (GCCTCACTCACGCACAGATC) driven from a Pol III U6 promoter. TgCF2 = TGGT1_285090	CRISPR/Cas9 plasmid for targeting TgCF2 at 5’ and 3’ ends of coding sequence	This study
pSAG1:CAS9-GFP, U6:sgCF5 (5’)	Streptococcus pyogenes Cas9 fused to GFP driven by a TgSAG1 promoter and CRISPR sgRNA targeting TgCF5 5’ (ggagagcagcaggtcgaagg) driven from a Pol III U6 promoter. TgCF5 = TGGT1_297180	CRISPR/Cas9 plasmid for targeting TgCF5 at 5’ end of coding sequence	This study
pSAG1:CAS9-GFP, U6:sgCF5 (3’)	Streptococcus pyogenes Cas9 fused to GFP driven by a TgSAG1 promoter and CRISPR sgRNA targeting TgCF5 3’ (gagtggaagtcgctggaaga) driven from a Pol III U6 promoter. TgCF5 = TGGT1_297180	CRISPR/Cas9 plasmid for targeting TgCF5 at 3’ end of coding sequence	This study
pSAG1:CAS9-GFP, dual U6:sgCF5	Streptococcus pyogenes Cas9 fused to GFP driven by a TgSAG1 promoter and dual CRISPR sgRNAs targeting TgCF5 (ggagagcagcaggtcgaagg) + (gagtggaagtcgctggaaga) driven from a Pol III U6 promoter. TgCF5 = TGGT1_297180	CRISPR/Cas9 plasmid for targeting TgCF5 at 5’ and 3’ ends of coding sequence	This study
pSAG1:CAS9-GFP, U6:sgSAS6L (5’)	Streptococcus pyogenes Cas9 fused to GFP driven by a TgSAG1 promoter and CRISPR sgRNA targeting TgSAS6L 5’ (GAGATTCAGGGCAACGACGG) driven from a Pol III U6 promoter. TgSAS6L = TGGT1_301420	CRISPR/Cas9 plasmid for targeting TgSAS6L at 5’ end of coding sequence	This study
pSAG1:CAS9-GFP, U6:sgSAS6L (3’)	Streptococcus pyogenes Cas9 fused to GFP driven by a TgSAG1 promoter and CRISPR sgRNA targeting TgSAS6L 3’ (TGCACGGTGGTGTATGTGT) driven from a Pol III U6 promoter. TgSAS6L = TGGT1_301420	CRISPR/Cas9 plasmid for targeting TgSAS6L at 3’ end of coding sequence	This study
pSAG1:CAS9-GFP, dual U6:sgSAS6L	Streptococcus pyogenes Cas9 fused to GFP driven by a TgSAG1 promoter and dual CRISPR sgRNAs targeting TgSAS6L (GAGATTCAGGGCAACGACGG) + (TGCACGGTGGTGTATGTGT) driven from a Pol III U6 promoter. TgSAS6L = TGGT1_301420	CRISPR/Cas9 plasmid for targeting TgSAS6L at 5’ and 3’ ends of coding sequence	This study
pSAG1:CAS9-GFP, U6:sgCIP3 (5’)	Streptococcus pyogenes Cas9 fused to GFP driven by a TgSAG1 promoter and CRISPR sgRNA targeting TgCIP3 5’ (gagaagagcctcgagggttg) driven from a Pol III U6 promoter. TgCIP3 = TGGT1_225020	CRISPR/Cas9 plasmid for targeting TgCIP3 at 5’ end of coding sequence	This study
pSAG1:CAS9-GFP, U6:sgCIP3 (3’)	Streptococcus pyogenes Cas9 fused to GFP driven by a TgSAG1 promoter and CRISPR sgRNA targeting TgCIP3 3’ (Ggtggtggacaaattgtcagg) driven from a Pol III U6 promoter. TgCIP3 = TGGT1_225020	CRISPR/Cas9 plasmid for targeting TgCIP3 at 3’ end of coding sequence	This study
pSAG1:CAS9-GFP, dual U6:sgCIP3	Streptococcus pyogenes Cas9 fused to GFP driven by a TgSAG1 promoter and dual CRISPR sgRNAs targeting TgCIP3 (gagaagagcctcgagggttg) + (gtggtggacaaattgtcagg) driven from a Pol III U6 promoter. TgCIP3 = TGGT1_225020	CRISPR/Cas9 plasmid for targeting TgCIP3 at 5’ and 3’ ends of coding sequence	This study
pSAG1:CAS9-GFP, U6:sgTLAP3 (3’)	Streptococcus pyogenes Cas9 fused to GFP driven by a TgSAG1 promoter and CRISPR sgRNA targeting TgTLAP3 3’ (Ggtttctttatcagaacgagg) driven from a Pol III U6 promoter. TgTLAP3 = TGGT1_235380	CRISPR/Cas9 plasmid for targeting TgTLAP3 at 3’ ends of coding sequence	This study
pSAG1:CAS9-GFP, U6:sgTLAP4 (3’)	Streptococcus pyogenes Cas9 fused to GFP driven by a TgSAG1 promoter and CRISPR sgRNA targeting TgTLAP4 3’ (gtggtgttacgagcacttgt) driven from a Pol III U6 promoter. TgTLAP4 = TGGT1_201760	CRISPR/Cas9 plasmid for targeting TgTLAP4 at 3’ ends of coding sequence	This study
pSAG1:CAS9-GFP, U6:sgFRM1 (3’)	Streptococcus pyogenes Cas9 fused to GFP driven by a TgSAG1 promoter and CRISPR sgRNA targeting TgFRM1 3’ (gactttccggaagcgctcag) driven from a Pol III U6 promoter. TgFRM1 = TGGT1_206430	CRISPR/Cas9 plasmid for targeting TgFRM1 at 3’ end of coding sequence	(Dos Santos Pacheco et al. 2022)
pSAG1:CAS9-GFP, U6:sgFLM1 (3’)	Streptococcus pyogenes Cas9 fused to GFP driven by a TgSAG1 promoter and CRISPR sgRNA targeting TgFLM1 3’ (GCCTTGGAAGTGGAGATTCA) driven from a Pol III U6 promoter. TgFLM1 = TGGT1_271780	CRISPR/Cas9 plasmid for targeting TgFLM1 at 3’ end of coding sequence	This study
pSAG1:CAS9-GFP, U6:sgFLM2 (3’)	Streptococcus pyogenes Cas9 fused to GFP driven by a TgSAG1 promoter and CRISPR sgRNA targeting TgFLM2 3’ (GCAAGCGCAAACGGAGCTGA) driven from a Pol III U6 promoter. TgFLM2 = TGGT1_285990	CRISPR/Cas9 plasmid for targeting TgFLM2 at 3’ end of coding sequence	This study
pSAG1:CAS9-GFP, U6:sgSET (3’)	Streptococcus pyogenes Cas9 fused to GFP driven by a TgSAG1 promoter and CRISPR sgRNA targeting TgSET 3’ (GGCACTCGCATTTCATGGCC) driven from a Pol III U6 promoter. TgSET = TGGT1_292170	CRISPR/Cas9 plasmid for targeting TgSET at 3’ end of coding sequence	This study
pSAG1:CAS9-GFP, U6:sgPCR10 (3’)	Streptococcus pyogenes Cas9 fused to GFP driven by a TgSAG1 promoter and CRISPR sgRNA targeting TgPCR10 3’ (GCCAAACCACAGAACATCTC) driven from a Pol III U6 promoter. TgPCR10 = TGGT1_298010	CRISPR/Cas9 plasmid for targeting TgPCR10 at 3’ end of coding sequence	This study
pSAG1:CAS9-GFP, U6:sgSEC23 (3’)	Streptococcus pyogenes Cas9 fused to GFP driven by a TgSAG1 promoter and CRISPR sgRNA targeting TgSEC23 3’ (GTGGAGAAGCTGTGGCACAG) driven from a Pol III U6 promoter. TgSEC23 = TGGT1_291680	CRISPR/Cas9 plasmid for targeting TgSEC23 at 3’ end of coding sequence	This study
pSAG1:CAS9-GFP, U6:sgSEC24 (3’)	Streptococcus pyogenes Cas9 fused to GFP driven by a TgSAG1 promoter and CRISPR sgRNA targeting TgSEC24 3’ (GGATTCAAAGAAATTCGGGA ) driven from a Pol III U6 promoter. TgSEC24 = TGGT1_277000	CRISPR/Cas9 plasmid for targeting TgSEC24 at 3’ end of coding sequence	This study
pSAG1:CAS9-GFP, U6:sgGRASP (3’)	Streptococcus pyogenes Cas9 fused to GFP driven by a TgSAG1 promoter and CRISPR sgRNA targeting TgGRASP 3’ (gctctcaagagcagcgcagg) driven from a Pol III U6 promoter. TgGRASP = TGGT1_261980	CRISPR/Cas9 plasmid for targeting TgGRASP at 3’ end of coding sequence	This study
pSAG1:CAS9-GFP, U6:sgSEC23 (5’)	Streptococcus pyogenes Cas9 fused to GFP driven by a TgSAG1 promoter and CRISPR sgRNA targeting TgSEC23 5’ (GCTTCTGAGTGATTGGAGGC) driven from a Pol III U6 promoter. TgSEC23 = TGGT1_291680	CRISPR/Cas9 plasmid for targeting TgSEC23 at 5’ end of coding sequence	This study
pSAG1:CAS9-GFP, dual U6:sgSEC23	Streptococcus pyogenes Cas9 fused to GFP driven by a TgSAG1 promoter and dual CRISPR sgRNAs targeting TgSEC23 (GCTTCTGAGTGATTGGAGGC) + (gtggtggacaaattgtcagg) driven from a Pol III U6 promoter. TgSEC23 = TGGT1_291680	CRISPR/Cas9 plasmid for targeting TgSEC23 at 5’ and 3’ ends of coding sequence	This study
pSAG1:CAS9-GFP, U6:sgMyoL (3’)	Streptococcus pyogenes Cas9 fused to GFP driven by a TgSAG1 promoter and CRISPR sgRNA targeting TgMyoL 3’ (gtctcgaaattctgaaaagg) driven from a Pol III U6 promoter. TgMyoL = TGGT1_291020	CRISPR/Cas9 plasmid for targeting TgMyoL at 3’ end of coding sequence	This study
pFloxed DHFR-TS*	Plasmid containing DHFR:DHFR-TS* (floxed) for drug selection with pyrimethamine	Generating GOI knockout constructs	(Behnke et al., 2015)
			Addgene#100605
pminiCre-GFP	Expression of Cre-GFP fusion to excise Loxp sites	Removal of floed selection cassette	Ke Hu Lab
p6Ty, DHFR-TS:HXGPRT	6Ty-tagging vector with an HXGPRT drug selectable marker	PCR template for generating 6Ty amplicon with TgGC homology arms for N-terminal tagging	(Brown et al., 2017)
pTUB1:YFP-mAID-3HA, DHFR-TS:HXGPRT	YFP-mAID-3HA fusion driven by a minimal TUB1 promoter with an HXGPRT drug selectable marker. The mAID CDS from Arabidopsis thaliana auxin-responsive protein IAA17E66-S133 was codon optimized for T. gondii expression	Generating all mAID-3HA tagging plasmid	(Brown et al., 2017)
			Addgene # 87259

## Sheet: E | Primers
OligoNT	Sequence (5’ – 3’)	Usage	Source
CRISPR/CAS9_fwd	GTTTTAGAGCTAGAAATAGC	Primer set used to amplify vector backbone (9654 bp) from pSAG1:CAS9-GFP, U6:sgUPRT for building pSAG1:CAS9-GFP, U6:sgGOI by Gibson assembly	(Fu et al., 2021); IDT
CRISPR/CAS9_rev	AACTTGACATCCCCATTTA
sgCF1(5’)_F	TAAATGGGGATGTCAAGTTGACGCGATCAGGCTCCTACGGTTTTAGAGCTAGAAATAGC	Used with sgRNA_R for generating pSAG1:CAS9-GFP, U6:sgCF1(5’)	This study; IDT
sgCF1(3’)_F	TAAATGGGGATGTCAAGTTGCGTTCCTGAGTTCATCATCGTTTTAGAGCTAGAAATAGC	Used with sgRNA_R for generating pSAG1:CAS9-GFP, U6:sgCF1(3’)	This study; IDT
sgCF2(5’)_F	TAAATGGGGATGTCAAGTTGAAGCAAATGTTGCCGGGTGGTTTTAGAGCTAGAAATAGC	Used with sgRNA_R for generating pSAG1:CAS9-GFP, U6:sgCF2(5’)	This study; IDT
sgCF2(3’)_F	TAAATGGGGATGTCAAGTTGCCTCACTCACGCACAGATCGTTTTAGAGCTAGAAATAGC	Used with sgRNA_R for generating pSAG1:CAS9-GFP, U6:sgCF2(3’)	This study; IDT
sgCF5(5’)_F	TAAATGGGGATGTCAAGTTggagagcagcaggtcgaaggGTTTTAGAGCTAGAAATAGC	Used with sgRNA_R for generating pSAG1:CAS9-GFP, U6:sgCF2(5’)	This study; IDT
sgCF5(3’)_F	TAAATGGGGATGTCAAGTTgagtggaagtcgctggaagaTGTTTTAGAGCTAGAAATAGC	Used with sgRNA_R for generating pSAG1:CAS9-GFP, U6:sgCF2(3’)	This study; IDT
sgSAS6L(5’)_F	TAAATGGGGATGTCAAGTTGAGATTCAGGGCAACGACGGGTTTTAGAGCTAGAAATAGC	Used with sgRNA_R for generating pSAG1:CAS9-GFP, U6:sgSAS6L(5’)	This study; IDT
sgSAS6L(3’)_F	TAAATGGGGATGTCAAGTTGTGCACGGTGGTGTATGTGTGTTTTAGAGCTAGAAATAGC	Used with sgRNA_R for generating pSAG1:CAS9-GFP, U6:sgSAS6L(3’)	This study; IDT
sgCIP3(5’)_F	TAAATGGGGATGTCAAGTTgagaagagcctcgagggttgGTTTTAGAGCTAGAAATAGC	Used with sgRNA_R for generating pSAG1:CAS9-GFP, U6:sgCIP3(5’)	This study; IDT
sgCIP3(3’)_F	TAAATGGGGATGTCAAGTTgtggtggacaaattgtcaggTGTTTTAGAGCTAGAAATAGC	Used with sgRNA_R for generating pSAG1:CAS9-GFP, U6:sgCIP3(3’)	This study; IDT
sgPCR2(3’)_F	TAAATGGGGATGTCAAGTTGATGGGGACGAAAATGGGGGGTTTTAGAGCTAGAAATAGC	Used with sgRNA_R for generating pSAG1:CAS9-GFP, U6:sgPCR2(3’)	This study; IDT
sgAPR1(3’)_F	TAAATGGGGATGTCAAGTTGTATGGAAACACACCTCTGTGGTTTTAGAGCTAGAAATAGC	Used with sgRNA_R for generating pSAG1:CAS9-GFP, U6:sgAPR1(3’)	This study; IDT
sgTLAP3 (3’)_F	TAAATGGGGATGTCAAGTTgtttctttatcagaacgaggGTTTTAGAGCTAGAAATAGC	Used with sgRNA_R for generating pSAG1:CAS9-GFP, U6:sgTLAP3(3’)	This study; IDT
sgTLAP4 (3’)_F	TAAATGGGGATGTCAAGTTgtggtgttacgagcacttgtGTTTTAGAGCTAGAAATAGC	Used with sgRNA_R for generating pSAG1:CAS9-GFP, U6:sgTLAP4(3’)	This study; IDT
sgFRM1 (3’)_F	TAAATGGGGATGTCAAGTTgactttccggaagcgctcagGTTTTAGAGCTAGAAATAGC	Used with sgRNA_R for generating pSAG1:CAS9-GFP, U6:sgFRM1 (3’)	(Dos Santos Pacheco et al. 2022); IDT
sgFLM1 (3’)_F	TAAATGGGGATGTCAAGTTGCCTTGGAAGTGGAGATTCAGTTTTAGAGCTAGAAATAGC	Used with sgRNA_R for generating pSAG1:CAS9-GFP, U6:sgFLM1 (3’)	This study; IDT
sgFLM2 (3’)_F	TAAATGGGGATGTCAAGTTGCAAGCGCAAACGGAGCTGAGTTTTAGAGCTAGAAATAGC	Used with sgRNA_R for generating pSAG1:CAS9-GFP, U6:sgFLM2 (3’)	This study; IDT
sgSET (3’)_F	TAAATGGGGATGTCAAGTTGGCACTCGCATTTCATGGCCGTTTTAGAGCTAGAAATAGC	Used with sgRNA_R for generating pSAG1:CAS9-GFP, U6:sgSET (3’)	This study; IDT
sgPCR10 (3’)_F	TAAATGGGGATGTCAAGTTGCCAAACCACAGAACATCTCGTTTTAGAGCTAGAAATAGC	Used with sgRNA_R for generating pSAG1:CAS9-GFP, U6:sgPCR10 (3’)	This study; IDT
sgSEC23 (3’)_F	TAAATGGGGATGTCAAGTTGTGGAGAAGCTGTGGCACAGGTTTTAGAGCTAGAAATAGC	Used with sgRNA_R for generating pSAG1:CAS9-GFP, U6:sgSEC23 (3’)	This study; IDT
sgSEC24 (3’)_F	TAAATGGGGATGTCAAGTTGGATTCAAAGAAATTCGGGAGTTTTAGAGCTAGAAATAGC	Used with sgRNA_R for generating pSAG1:CAS9-GFP, U6:sgSEC24 (3’)	This study; IDT
sgGRASP (3’)_F	TAAATGGGGATGTCAAGTTgctctcaagagcagcgcaggGTTTTAGAGCTAGAAATAGC	Used with sgRNA_R for generating pSAG1:CAS9-GFP, U6:sgGRASP (3’)	This study; IDT
pU6-sgRNA 2_F	CGAATTGGGTACCCAAGTAAGCAGAAGCACGCTG	Primer set used to amplify pU6-sgRNA cassette with 5’ KpnI / 3’ XhoI for cloning into KpnI / XhoI double digested pSAG1:CAS9-GFP, U6:sgUPRT for making dual U6:sgRNA plasmids	(Behnke et al., 2015); IDT
pU6-sgRNA 2_R	TCGACCTCGAGAATTAACCCTCACTAAAGG
ΔCF1_F	CGCCCACTTTGGTCGCGCTCACCCTCCCCAACCACTCTCGTGTAAAACGACGGCCAGTG	Primer set used to amplify amplicon (4097 bp) from pFloxed DHFR-TS* for clean knockout of CF1	This study; IDT
ΔCF1_R	GAGAACAGGGAGAAGGCTGCTCTTGCGAGAGAAGCTCCTGCAGGAAACAGCTATGACCAT
ΔCF5_F	GCCCCTCTCTTTCGTCCTTCGTCCCCTAGCTTCACCTCCTTGTAAAACGACGGCCAGTG	Primer set used to amplify amplicon (4097 bp) from pFloxed DHFR-TS* for clean knockout of CF5	This study; IDT
ΔCF5_R	ACGCCTGCTCTACTCTGATGTTCCCCTTTCCTCTCCCTCTAGGAAACAGCTATGACCAT
ΔCIP3_F	CGCGTGCCGACCTCTGGAACTCGATTCTGTGTAGCCTCAATGTAAAACGACGGCCAGTG	Primer set used to amplify amplicon (4097 bp) from pFloxed DHFR-TS* for clean knockout of CIP3	This study; IDT
ΔCIP3_R	CTCACCCTTGCCGCTTCTGAAAAGACAGTTTTACTCCAGCAGGAAACAGCTATGACCAT
CF1 C-tag_F	CAAGTATCGATTTCAGGCTGCGGACCCAGAAGATCTGCAAGCTAGCAAGGGCTCGGGCTC	Primer set used to generate TgCF1 C-terminal mAID-3xHA tagging amplicon (2897 bp) from pTUB1:YFP-mAID-3HA, DHFR-TS:HXGPRT	This study; IDT
CF1 C-tag_R	GAGAACAGGGAGAAGGCTGCTCTTGCGAGAGAAGCTCCTGGCGGCCGCTCTAGACTGCAG
CF2 C-tag_F	GATCAAACAGATCCTTTTTCAGGCTCAGAGAAGAAAGAACGCTAGCAAGGGCTCGGGCTC	Primer set used to generate TgCF2 C-terminal mAID-3xHA tagging amplicon (2897 bp) from pTUB1:YFP-mAID-3HA, DHFR-TS:HXGPRT	This study; IDT
CF2 C-tag_R	CAACGGGACCGACAGAAAATCAGAAAGGTGAACTGCGCATGCGGCCGCTCTAGACTGCAG
CF5 C-tag_F	AACGGGAGCTCTTGGGCGCCGACAGAGCGAAGGGCTCGGGCTCGACCCAGCT	Primer set used to generate TgCF5 C-terminal mAID-3xHA tagging amplicon (2897 bp) from pTUB1:YFP-mAID-3HA, DHFR-TS:HXGPRT	This study; IDT
CF5 C-tag_R	TCTACTCGGATGTTCCCCTTTCCTCTCCCTCTGGTGGCGGCCGCTCTAGACT
SAS6L C-tag_F	AGCTCCAGGAACCACGGAGGGCGCATCCACTCGGTTCCTCGCTAGCAAGGGCTCGGGCTC	Primer set used to generate TgSAS6L C-terminal mAID-3xHA tagging amplicon (2897 bp) from pTUB1:YFP-mAID-3HA, DHFR-TS:HXGPRT	This study; IDT
SAS6L C-tag_R	ttcagaatctcagtttcattcaaagatttcgggatgcatgGCGGCCGCTCTAGACTGCAG
CIP3 C-tag_F	CCGACAACTCTGTTGACGGCTACGTTTGCGAAGCTAGCAAGGGCTCGGGCTC	Primer set used to generate TgCIP3 C-terminal mAID-3xHA tagging amplicon (2897 bp) from pTUB1:YFP-mAID-3HA, DHFR-TS:HXGPRT	This study; IDT
CIP3 C-tag_R	TGCCGCTTCTGAAAAGACAGTTTTACTCCAGCGCGGCCGCTCTAGACTGCAG
PCR2 C-tag_F	GCTAGCAAGGGCTCGGGCTCGGGCCGAAAAGTGGACCAAAACCGAAGCAA	Primer set used to generate TgPCR2 C-terminal 6xTy tagging amplicon (5334 bp) from pTUB1:6Ty, DHFR-TS:DHFR	This study; IDT
PCR2 C-tag_R	GTTGTAAAACGACGGCCAGTAGTGAACTTTTCTGCTCCACCTTGCGACCT
APR1 C-tag_F	AGGGGACCCCTCCGCCGTGGAGAGTTAAAAGCAGCAAGGGCTCGGGCTCGACCCAGCT	Primer set used to generate TgAPR1 C-terminal 2xMyc tagging amplicon (2647 bp) from pTUB1:2Myc, DHFR-TS:HXGPRT	This study; IDT
APR1 C-tag_R	AACCCGCGAAAAGCGTCGAAGCACTTGATCATCTTGCATGCCTGCAGGTCGACT
TLAP3C-tag_F	ATCGTCAAGGAGTGTACTCGACGGCGCAAGGCTAGCAAGGGCTCGGGCTC	Primer set used to generate TgTLAP3 C-terminal 6xTy tagging amplicon (5334 bp) from pTUB1:6Ty, DHFR-TS:DHFR	This study; IDT
TLAP3 C-tag_R	gctctctttatcacgtgtttgaacaccgccGTTGTAAAACGACGGCCAGT
TLAP4 C-tag_F	ACTGTATCTTGGGCTGCCGTTCCCTGCCAGGCTAGCAAGGGCTCGGGCTC	Primer set used to generate TgTLAP4 C-terminal 6xTy tagging amplicon (5334 bp) from pTUB1:6Ty, DHFR-TS:DHFR	This study; IDT
TLAP4 C-tag_R	gaccccgtctgttcatggcttcccgcatgtGTTGTAAAACGACGGCCAGT
FRM1 C-tag_F	TTGTGTGTGTGTTCAATAACAGGGATGAAAGCTAGCAAGGGCTCGGG	Primer set used to generate TgFRM1 C-terminal mAID-3xHA tagging amplicon (2897 bp) from pTUB1:YFP-mAID-3HA, DHFR-TS:HXGPRT	This study; IDT
FRM1 C-tag_R	GGACCCGTCGACCAACAGTCGCTCCTTCAGATACGACTCACTATAGGG
FLM1 C-tag_F	AACGCAGAATTCAGGAGTTCCCAATGCTCCCCCGGGCACCGCTAGCAAGGGCTCGGGCTC	Primer set used to generate TgFLM1 C-terminal mAID-3xHA tagging amplicon (2897 bp) from pTUB1:YFP-mAID-3HA, DHFR-TS:HXGPRT	This study; IDT
FLM1 C-tag_R	CGAAGCCAAGCCTCTGAATCCTGAGACTCCGCAGTTGTTTGCGGCCGCTCTAGACTGCAG
FLM2 C-tag_F	CCCCAGGACACCACCGCCTCCACCGCCCCCGCGGTATTTAGCTAGCAAGGGCTCGGGCTC	Primer set used to generate TgFLM2 C-terminal mAID-3xHA tagging amplicon (2897 bp) from pTUB1:YFP-mAID-3HA, DHFR-TS:HXGPRT	This study; IDT
FLM2 C-tag_R	TCTTCTCTGGTTCTGGCTTTGTTTATTCGGCATGAGGAAAGCGGCCGCTCTAGACTGCAG
SET C-tag_F	GCCTTTGCTTGGGAAGAAAGGTTTACCACCTCCAAAGAAGGCTAGCAAGGGCTCGGGCTC	Primer set used to generate TgSET C-terminal mAID-3xHA tagging amplicon (2897 bp) from pTUB1:YFP-mAID-3HA, DHFR-TS:HXGPRT	This study; IDT
SET C-tag_R	TCAAAAGCAAGATACTGCATCTCCACACCCGAACGCAACTGCGGCCGCTCTAGACTGCAG
PCR10 C-tag_F	TGGTAATTGACAGATTCCCGTAACAAAATCACTGGTGAGGGCTAGCAAGGGCTCGGGCTC	Primer PCR10 used to generate TgPCR10 C-terminal mAID-3xHA tagging amplicon (2897 bp) from pTUB1:YFP-mAID-3HA, DHFR-TS:HXGPRT	This study; IDT
PCR10 C-tag_R	GAAGGAAACATACCCGCTTGCATAGCAGGAATAGGGAGGCGCGGCCGCTCTAGACTGCAG
SEC23 C-tag_F	GGTTTTCATGGATCACCTCATCAAACTGGCAGTCCAGAGCGCTAGCAAGGGCTCGGGCTC	Primer SEC23 used to generate TgSEC23 C-terminal mAID-3xHA tagging amplicon (2897 bp) from pTUB1:YFP-mAID-3HA, DHFR-TS:HXGPRT	This study; IDT
SEC23 C-tag_R	TCGTGCCTTTCTGCCTGTCTTCAAGTCACACCCGCACGCTGCGGCCGCTCTAGACTGCAG
SEC24 C-tag_F	GGGCGGGGCGGCCCCGCCTCTGCAGCAGCCGCGCATGTACGCTAGCAAGGGCTCGGGCTC	Primer SEC24 used to generate TgSEC24 C-terminal mAID-3xHA tagging amplicon (2897 bp) from pTUB1:YFP-mAID-3HA, DHFR-TS:HXGPRT	This study; IDT
SEC24 C-tag_R	TTCTCTCCCGTTCAGAGCTCGTTTTATCAGTTCTCTCTTTGCGGCCGCTCTAGACTGCAG
GRASP C-tag_F	TCCGAGACCGGGAGAAGTCGTCTCCATCCCGTCTCTCCATGAAGTCCACACGAATCAGGA	Primer GRASP used to generate TgGRASP C-terminal 3xTy tagging amplicon (2651 bp) from p6Ty, DHFR-TS:HXGPRT	This study; IDT
GRASP C-tag_R	gcagaaatccgctggaaagtttaaaaatccttgttcagtcGCGGCCGCTCTAGACTGCAG
ΔCF1 PCR_F	TTCCAGAGGACAAACGGGTA	Primer set used to detect TgCF1 spanning the 3’ CRISPR targeting site.	This study; IDT
ΔCF1 PCR_R	GAACAGGGAGAAGGCTGCTC	WT = 589 bp; KO = null
ΔCF5 PCR_F	TCAGCTTCGAACGCATCT	Primer set used to detect TgCF5 spanning the 3’ CRISPR targeting site.	This study; IDT
ΔCF5 PCR_R	TCGATTCGGCGTTGAGACAT	WT = 537 bp; KO = null
ΔCIP3 PCR_F	TGCGGCAACAGTATCGACT	Primer set used to detect TgCF5 spanning the 3’ CRISPR targeting site.	This study; IDT
ΔCIP3 PCR_R	GAGTTGATTCCCGACACGT	WT = 499 bp; KO = null
HXG 3' UTR R	GCTATTATACCCGTGTGTTACG	Used with GOI C-HA ID F to detect the C-terminal tagging	This study; IDT
CF1 C-HA ID F	TTCCAGAGGACAAACGGGTA	Used with HXG 3' UTR R to detect the CF1 C-terminal HA tagging; WT = null; CF1 C-HA = 855 bp	This study; IDT
CF2 C-HA ID F	GCCAGCAGTTCTGAGGTTTC	Used with HXG 3' UTR R to detect the CF2 C-terminal HA tagging; WT = null; CF2 C-HA = 725 bp	This study; IDT
CF5 C-HA ID F	TCAGCTTCGAACGCATCT	Used with HXG 3' UTR R to detect the CF5 C-terminal HA tagging; WT = null; CF5 C-HA = 609 bp	This study; IDT
SAS6L C-HA ID F	cagcctcctttagtgtagac	Used with HXG 3' UTR R to detect the SAS6L C-terminal HA tagging; WT = null; SAS6L C-HA = 758 bp	This study; IDT
CIP3 C-HA ID F	TGCGGCAACAGTATCGACT	Used with HXG 3' UTR R to detect the CIP3 C-terminal HA tagging; WT = null; CIP3 C-HA = 615 bp	This study; IDT
PCR2 C-Ty ID F	TGCGCACCACACACAAGCAT	Used with HXG 3' UTR R to detect the PCR2 C-terminal HA tagging; WT = null; PCR2 C-Ty = 1247 bp	This study; IDT
APR1 C-Myc ID F	AAGTTACGACGAGAGGAT	Used with HXG 3' UTR R to detect the APR1 C-terminal HA tagging; WT = null; APR1 C-Myc = 1356 bp	This study; IDT
TLAP3 C-Ty ID F	gctcggcgactctttcccat	Used with HXG 3' UTR R to detect the TLAP3 C-terminal HA tagging; WT = null; PCR2 C-Ty = 1247 bp	This study; IDT
TLAP4 C-Ty ID F	CTCAGGTGAAACAGGAAGGT	Used with HXG 3' UTR R to detect the TLAP4 C-terminal HA tagging; WT = null; PCR2 C-Ty = 1247 bp	This study; IDT
FRM1 C-HA ID F	gtgtcatgctgtgctccaac	Used with HXG 3' UTR R to detect the CF1 C-terminal HA tagging; WT = null; FRM1 C-HA = 768 bp	This study; IDT
SET C-HA ID F	GGAGGAAATGCTCAAAGGAA	Used with HXG 3' UTR R to detect the CF1 C-terminal HA tagging; WT = null; SET C-HA = 914 bp	This study; IDT
FLM1 C-HA ID F	GAGCCTCCTGACAGAATGAT	Used with HXG 3' UTR R to detect the CF1 C-terminal HA tagging; WT = null; FLM1 C-HA = 883 bp	This study; IDT
FLM2 C-HA ID F	CAGGCAGTTCAAGGGCATCG	Used with HXG 3' UTR R to detect the CF1 C-terminal HA tagging; WT = null; FLM2 C-HA = 607 bp	This study; IDT
PCR10 C-HA ID F	TTCGTTAGCGTTGCGTATTG	Used with HXG 3' UTR R to detect the CF1 C-terminal HA tagging; WT = null; PCR10 C-HA = 1000 bp	This study; IDT
MyoL sgRNA3F	AGTTgtctcgaaattctgaaaagg	Primer set used to construct MyoL (3') sepcifc sgRNA containing CRISPR/Cas9 plasmid	This study; IDT
MyoL sgRNA3R	AAACccttttcagaatttcgagac		This study; IDT
MyoL-mAID F	ATGGTCCTTCAAATTTAGGATCAGATTCAAGCAAGGCTAGCAAGGGCTCGGGCTC	Primer set used to generate TgMyoL C-terminal mAID-3xHA tagging amplicon (2897 bp) from pTUB1:YFP-mAID-3HA, DHFR-TS:HXGPRT	This study; IDT
MyoL-mAID R	aacagatggccgtaagaattgcggaaaatggacccGCGGCCGCTCTAGACTGCAG		This study; IDT
sgSEC23 (5’)_F	TAAATGGGGATGTCAAGTTGCTTCTGAGTGATTGGAGGCGTTTTAGAGCTAGAAATAGC	Used with sgRNA_R for generating pSAG1:CAS9-GFP, U6:sgSEC23(5’)	This study; IDT
SEC23 KO-F	GCGTAGAGCAGCATCAAGACCACGTGTCAGTGTAAAACGACGGCCAGTG	Primer set used to amplify amplicon (4097 bp) from pFloxed DHFR-TS* for clean knockout of SEC23	This study; IDT
SEC23 KO-R	CTGCCTGTCTTCAAGTCACACCCGCACGCTCAGGAAACAGCTATGACCAT		This study; IDT
SEC23 C-HA ID F	TGAAATGCCACTCGTCTACC	Used with HXG 3' UTR R to detect the CF1 C-terminal HA tagging; WT = null; SEC23 C-HA = 875 bp	This study; IDT
SEC24 C-HA ID F	CAACTGGATTTCCGTAGCCT	Used with HXG 3' UTR R to detect the CF1 C-terminal HA tagging; WT = null; SEC24 C-HA = 943 bp	This study; IDT
