# Supplementary material for: Atomic models of the Toxoplasma cell invasion machinery
Source: Nat Struct Mol Biol. 2025 Dec 9;33(1):157–70. doi: 10.1038/s41594-025-01728-w (PMC12819142; doi:10.1038/s41594-025-01728-w)
Supplement: Supplementary file 4 — Raw measurement data. [file 41594_2025_1728_MOESM4_ESM.xlsx]

## Sheet: Fig. 1f
Protofilament Pair	Inter-protofilament Angle (°)
1-2	23.4
2-3	50.8
3-4	73.4
4-5	31.8
5-6	18.9
6-7	18.9
7-8	18.7
8-9	18.9
