# Supplementary material for: Atomic models of the Toxoplasma cell invasion machinery
Source: Nat Struct Mol Biol. 2025 Dec 9;33(1):157–70. doi: 10.1038/s41594-025-01728-w (PMC12819142; doi:10.1038/s41594-025-01728-w)
Supplement: Supplementary file 5 — Raw measurement data. [file 41594_2025_1728_MOESM5_ESM.xlsx]

## Sheet: Fig. 3b
Gene name	Phenotype score
DCX	-5.03
CPH1	-4.16
CIP3	-2.78
SAS6L	-1.62
CF5	-1.52
CF1	-1.31
CF6	-0.33
The phenotype scores (fitness scores) for each gene (y-axis) were obtained from ToxoDB 75, where genes with low scores are predicted to be essential.

## Sheet: Fig. 3f
Top pannel														Bottom pannel
	Vehicle						IAA								Vehicle						IAA
replication #	1.1	1.2	2.1	2.2	3.1	3.2	1.1	1.2	2.1	2.2	3.1	3.2		replication #	1.1	1.2	2.1	2.2	3.1	3.2	1.1	1.2	2.1	2.2	3.1	3.2
TIR1	0.972	0.837	0.916	0.937	0.766	1.189	0.724	1.293	0.826	0.969	0.685	0.703		TIR1	146	113	98	94	62	49	114	96	108	118	88	78
Δcip3	0.262	0.279	0.267	0.249	0.266	0.251	0.265	0.254	0.278	0.329	0.186	0.221		Δcip3	31	54	41	41	24	33	50	48	32	32	38	32
CF1-mAID	1.087	0.722	1.286	0.649	0.877	0.985	1.238	1.032	0.64	0.856	0.734	0.798		CF1-mAID	113	89	98	78	86	124	114	100	92	106	112	120
SAS6L-mAID	0.697	0.695	1.092	0.788	0.838	0.947	0.397	0.364	0.447	0.409	0.337	0.354		SAS6L-mAID	80	68	98	90	94	116	66	76	86	86	70	64
Δcf5/CF1-mAID	1.285	1.045	1.127	1.066	1.12	1.259	0.986	1.008	0.79	0.652	0.882	1.044		Δcf5/CF1-mAID	76	94	132	112	96	138	69	62	71	66	102	98
Δcip3/CF1-mAID	0.116	0.178	0.208	0.18	0.175	0.136	0	0	0	0	0	0		Δcip3/CF1-mAID	79	83	75	78	56	54	0	0	0	0	0	0
Δcip3/SAS6L-mAID	0.175	0.125	0.128	0.126	0.15	0.231	0.02	0.024	0.023	0.03	0.033	0.028		Δcip3/SAS6L-mAID	57	52	69	64	79	53	23	20	21	24	17	15
Δcf5/SAS6L-mAID	0.854	0.967	1.397	1.237	1.357	1.099	0.334	0.256	0.34	0.39	0.418	0.239		Δcf5/SAS6L-mAID	123	99	121	111	99	91	63	68	101	118	83	78
Δcf1/SAS6L-mAID	0.777	0.951	0.744	0.749	0.613	0.659	0.02	0.019	0.022	0.016	0.023	0.027		Δcf1/SAS6L-mAID	80	76	72	69	89	86	5	8	10	4	3	3
