# Supplementary material for: Atomic models of the Toxoplasma cell invasion machinery
Source: Nat Struct Mol Biol. 2025 Dec 9;33(1):157–70. doi: 10.1038/s41594-025-01728-w (PMC12819142; doi:10.1038/s41594-025-01728-w)
Supplement: Supplementary file 6 — Raw measurement data. [file 41594_2025_1728_MOESM6_ESM.xlsx]

## Sheet: Fig. 7d
Fig. 7 Functional characterization of key identified PCRs by Western blotting and plaque assay
Fig. 7d Quantification of plaques formed by different mutants (mm2)
		-IAA																														+IAA
Parental		3.14385	5.461	4.49917	5.98564	3.47771	4.68597	7.17403	3.43797	5.8982	2.49203	4.20505	3.81555	2.88551	2.98487	3.8235	4.05402	4.70584	4.32826	2.68281	3.50951	5.64586	1.84798	2.2951	3.66803	3.33426	1.60674	4.9416	5.60113	2.45304	3.46366	4.43558	2.19792	3.38232	4.68994	5.44113	6.18039	6.80837	4.78931	5.98167	4.57468	1.9197	2.65101	4.03017	3.23129	4.18121	4.30442	4.98009	3.02859
FRM1-mAID-HA		2.32955	4.31441	1.75037	4.34399	2.01543	1.72683	4.02189	5.10269	2.15015	5.08069	3.05423	4.78466	1.94827	3.05616	3.38929	1.45472	2.27379	3.58932	1.45738	2.14944	5.25598	4.50506	2.14995	5.22958	5.12191	2.43461	4.25831	5.8572	2.86875	5.25598	0
FLM1-mAID-HA		6.25194	5.99757	3.74003	3.94671	4.15736	2.25356	6.44271	1.58584	5.26228	2.27741	3.79965	3.29488	3.23129	3.65259	5.61998	4.59853	2.87756	4.06197	3.35053	4.67802	3.8794	2.93983	1.58123	4.57135	4.80229	2.18719	2.96691	3.89724	1.63151	3.8794	0
FLM2-mAID-HA		4.40775	7.78051	4.23287	4.17326	3.03654	3.5572	4.06197	3.92286	3.99043	2.68281	5.20663	4.76944	7.03094	3.65259	4.213	7.18198	4.78931	5.10727	5.95782	5.7432	4.5284	2.79093	1.86086	3.5398	4.50274	1.9103	3.04386	3.59776	1.58628	1.82448	0
PKMT-mAID-HA		5.78692	4.28057	3.00077	7.01107	5.79089	3.23129	2.85371	4.837	4.30839	3.72016	3.66849	3.11206	5.0556	3.95863	2.7464	4.14941	6.29963	2.10253	3.65657	3.8235	5.08463	3.5022	2.11571	4.16693	3.7216	1.8984	4.17445	4.71891	2.11166	2.1676	0
MyoL-mAID-HA		4.5295	4.84245	4.96433	4.19679	2.9417	2.67488	2.18734	2.52005	3.34689	4.68103	1.92051	6.12059	3.61701	2.37511	5.64952	4.16714	1.11673	1.98639	5.39587	2.87911	4.12432	2.05886	3.81796	3.01088	3.34689	7.30649	3.24806	2.52993	2.00286	2.85935	0.520481	0.293182	0.177886	0.523775	0.46448	0.513892	0.415067	0.276711	0.777427	0.451303	0.602835	0.58307	0.668719	0.675307	0.616012	0.349183	0.418361	0.708249
CAM4-mAID-HA		3.82322	4.14438	2.28537	4.46774	4.43327	1.39742	2.42851	7.28381	2.54247	4.49979	4.23869	2.59295	5.49273	3.89156	4.04109	4.29231	4.58258	2.56395	4.07436	5.2923	5.71331	2.89758	4.70986	2.19023	6.35763	5.42148	2.49338	3.10466	2.27392	4.27452	0
SEC24-mAID-HA		5.34259	4.13229	6.88671	5.58874	7.10566	5.07845	7.25867	5.98532	3.93105	3.59853	4.0452	4.89161	4.19318	4.88427	2.22283	2.73859	1.52152	3.73183	5.01871	3.13214	4.73609	4.70899	2.1965	4.58807	2.7373	2.97093	2.85731	4.73609	1.99525	4.70899	0
[truncated: 12 more columns]
