# Supplementary material for: Atomic models of the Toxoplasma cell invasion machinery
Source: Nat Struct Mol Biol. 2025 Dec 9;33(1):157–70. doi: 10.1038/s41594-025-01728-w (PMC12819142; doi:10.1038/s41594-025-01728-w)
Supplement: Supplementary file 8 — Raw measurement data. [file 41594_2025_1728_MOESM8_ESM.xlsx]

## Sheet: ExData_Fig.4c
Top pannel														Bottom pannel
	Vehicle						IAA								Vehicle						IAA
replication #	1.1	1.2	2.1	2.2	3.1	3.2	1.1	1.2	2.1	2.2	3.1	3.2		replication #	1.1	1.2	2.1	2.2	3.1	3.2	1.1	1.2	2.1	2.2	3.1	3.2
TIR1	1.036	1.042	0.723	0.82	1.25	1.048	1.124	1.375	0.826	0.82	0.969	0.844		TIR1	105	98	75	80	102	110	108	98	78	94	60	76
SAS6L-mAID	1.124	1.092	0.674	0.708	0.788	0.838	0.409	0.447	0.644	0.676	0.592	0.487		SAS6L-mAID	108	124	91	88	84	77	108	111	53	66	94	101
Δcf1	0.921	0.839	1.296	0.985	0.871	0.902								Δcf1	108	91	110	102	86	90
Δcf5	0.887	1.014	1.247	1.05	0.875	0.913								Δcf5	98	96	73	75	87	92
Δcip3	0.315	0.378	0.177	0.262	0.309	0.252								Δcip3	53	27	32	29	35	28
