# Supplementary material for: Atomic models of the Toxoplasma cell invasion machinery
Source: Nat Struct Mol Biol. 2025 Dec 9;33(1):157–70. doi: 10.1038/s41594-025-01728-w (PMC12819142; doi:10.1038/s41594-025-01728-w)
Supplement: Supplementary file 10 — Statistical source data. [file 41594_2025_1728_MOESM10_ESM.xlsx]

## Sheet: ExData_Fig.9a
ExData_Fig.9a Invasion assay for MyoL-mAID-HA parasites with or without IAA treatment
Parental		Myol-mAID-HA
-IAA	+IAA	-IAA	+IAA
107.73	71.82	110.41	18.27
81.32	113.11	102.47	7.55
109.97	118.25	91.35	9.93	Multiple t test analysis
98.75	89.77	73.87	14.3
83.79	97.75	94.53	8.74
135.35	100.54	95.32	15.89
94.26	87.98	114.39	9.93
96.68	94.26	93.73	9.53
92.17	92.17	123.92	19.06

## Sheet: ExData_Fig.9b
ExData_Fig.9b Quantification of plaque size formed by PCR10-mAID-HA parasites (mm2)
	-IAA	+IAA
	5.48485	4.52302
	6.3195	4.55084
	5.01983	4.8688
	2.12637	4.22095
	4.98406	2.63114
	2.42049	5.67165
	4.72174	4.30044
	6.31553	2.62319
	3.05244	3.38232
	5.19869	3.03257
	3.13988	3.97056
	5.33779	5.21856
	3.83542	2.81794
	2.96102	5.99757
	2.02304	5.09137
	5.18279	1.67725
	4.37596	4.27262
	3.04052	3.66849
	3.56515	5.23048
	5.07547	2.65499
	3.46255	3.33
	4.43802	2.15606
	1.90203	1.35396
	6.38857	4.06585
	2.60928	3.75783
	2.61346	1.81906
	3.46255	5.22034
	4.43802	6.4224
	1.90203	2.76089
	1.06691	1.66503

## Sheet: ExData_Fig.9c
ExData_Fig.9c Quantification of plaque size formed by SEC23-KO parasites (mm2)
	WT	SEC23-KO
	3.9682	4.76683
	3.67552	3.14575
	4.45714	3.14234
	3.60745	2.87916
	3.91148	3.61426
	3.06403	5.81277
	3.03911	2.05213
	4.9733	2.68815
	2.95289	4.13383
	6.14742	3.94097
	4.51386	5.51555
	4.89729	5.47017
	2.77252	3.22702
	4.22118	5.26484
	3.36696	4.05553
	4.7691	3.32045
	2.17766	3.67552
	5.58588	2.69538
	3.57456	3.17978
	5.06178	3.05839
	6.46619	4.39701
	5.12531	3.93077
	6.56602	3.07537
	4.23706	5.84113
	5.4577	4.32895
	3.30343	3.96593
	2.84059	4.61369
	2.66475	4.30286
	4.2416	3.95005
	3.63695	5.05271

## Sheet: ExData_Fig.9d
ExData_Fig.9d Quantification of plaque size formed by SEC23-mAID-HA parasites (mm2)
	6.8965	3.05988
	5.56154	2.30171
	4.53073	3.41154
	4.54297	2.04693
	5.18526	3.77429
	5.89463	3.29063
	4.34	4.31899
	5.34317	3.27336
	7.70836	1.82669
	6.15503	2.09875
	3.74665	2.99266
	5.41845	2.63423
	4.41903	3.13085
	3.30243	3.48928
	5.99827	3.23017
	2.38261	4.9001
	4.68979	4.14438
	4.87549	2.57809
	5.36721	3.09198
	4.70404	4.56327
	1.99525	4.80207
	5.04222	5.82106
	2.60198	3.75677
	2.5812	3.77454
	2.12613	4.36052
	2.97093	4.92084
	2.30728	3.75677
	2.85731	3.77454
	2.7373	5.18152
	2.1965	5.95988
